# Supplementary material for: Poly[aqua­[μ2-1,1′-(butane-1,4-di­yl)diimidazole](μ2-naphthalene-1,4-dicarboxyl­ato)nickel(II)]
Source: Acta Crystallogr Sect E Struct Rep Online. 2008 Aug 6;64(Pt 9):m1105. doi: 10.1107/S1600536808024008 (PMC2960619; doi:10.1107/S1600536808024008)
Supplement: Supplementary file 2 [file e-64-m1105-Isup2.hkl]

#
# h,k,l, Fc-squared, Fo-squared, sigma(Fo-squared) and status flag
#
data_I
_shelx_title ' s in P2(1)/n'
_shelx_refln_list_code          4
_shelx_F_calc_maximum      270.96
_exptl_crystal_F_000      1000.00
_reflns_d_resolution_high  0.8071
 
loop_
 _symmetry_equiv_pos_as_xyz
 'x, y, z'
 '-x+1/2, y+1/2, -z+1/2'
 '-x, -y, -z'
 'x-1/2, -y-1/2, z-1/2'
 
_cell_length_a    12.4213
_cell_length_b    13.2543
_cell_length_c    13.4328
_cell_angle_alpha  90.000
_cell_angle_beta  107.361
_cell_angle_gamma  90.000
 
_shelx_F_squared_multiplier     1.000
 
loop_
 _refln_index_h
 _refln_index_k
 _refln_index_l
 _refln_F_squared_calc
 _refln_F_squared_meas
 _refln_F_squared_sigma
 _refln_observed_status
   2   0   0     8261.97     9101.93    257.22 o
   4   0   0     2734.81     2643.10    204.98 o
   6   0   0    11563.88    12694.86   1117.03 o
   8   0   0     1884.84     2008.89    132.69 o
  10   0   0     2928.22     2503.63    223.41 o
  12   0   0       27.69       54.10     72.76 o
  14   0   0     1731.50     1324.11    227.60 o
   1   1   0     2370.96     2467.53     33.37 o
   2   1   0     4098.94     4033.25     47.56 o
   3   1   0    13984.48    14544.55    547.10 o
   4   1   0     1073.96     1044.38     37.01 o
   5   1   0      408.26      467.64     29.50 o
   6   1   0       44.76       30.99     14.23 o
   7   1   0     2112.35     2016.99     66.51 o
   8   1   0     3858.68     4139.07    149.72 o
   9   1   0      491.59      466.11     79.60 o
  10   1   0      121.26      155.50     58.94 o
  11   1   0      375.94      326.51     75.54 o
  12   1   0       81.80       80.79     62.50 o
  13   1   0      376.71      389.03     94.65 o
  14   1   0        3.61       43.75     50.71 o
   0   2   0      344.48      361.40     22.64 o
   1   2   0     9740.75    10156.52     76.52 o
   2   2   0     4416.41     4419.88     56.08 o
   3   2   0     1402.96     1359.38     37.11 o
   4   2   0     1902.11     2130.42     48.60 o
   5   2   0     4117.72     3754.15     68.60 o
   6   2   0       61.88       61.24     16.47 o
   7   2   0     2503.80     2476.61     73.61 o
   8   2   0      955.64     1136.33    139.99 o
   9   2   0     1215.47     1365.06     82.59 o
  10   2   0      460.17      466.95     86.05 o
  11   2   0     1385.04     1274.81    131.24 o
  12   2   0       40.60       34.28     49.07 o
  13   2   0      404.98      373.05     89.89 o
  14   2   0      271.03      279.12     84.66 o
   1   3   0     9195.78     9125.64    198.78 o
   2   3   0    14151.88    14499.34    113.90 o
   3   3   0    11524.66    11394.25    167.94 o
   4   3   0      200.93      167.35     20.18 o
   5   3   0        6.99        2.11     11.56 o
   6   3   0       83.28      133.93     21.15 o
   7   3   0     4633.67     4712.65     96.28 o
   8   3   0     1016.45      940.59     55.71 o
   9   3   0      256.56      243.99     45.66 o
  10   3   0       31.58       18.95     41.05 o
  11   3   0     1045.61     1060.58    185.39 o
  12   3   0      150.89      177.24     68.75 o
  13   3   0      648.54      758.39    122.88 o
  14   3   0       22.42       -3.98     68.09 o
   0   4   0      847.93      698.29     44.23 o
   1   4   0      171.15      139.96     20.63 o
   2   4   0     1266.87     1179.87     38.56 o
   3   4   0       94.02       83.43     17.01 o
   4   4   0    11543.64    11638.58    132.27 o
   5   4   0       32.18       54.98     16.80 o
   6   4   0      764.52      685.09     39.57 o
   7   4   0        6.61       -2.85     17.87 o
   8   4   0     1171.72     1234.54     65.55 o
   9   4   0       73.23       55.64     32.39 o
  10   4   0     1334.11     1310.26    126.75 o
  11   4   0       63.79      128.31     58.03 o
  12   4   0      113.92       69.87     52.89 o
  13   4   0      116.97      146.94     61.09 o
  14   4   0      556.52      546.22    109.91 o
   1   5   0      665.70      745.25     39.00 o
   2   5   0     3914.35     3701.87     70.59 o
   3   5   0     2044.82     1926.16     54.87 o
   4   5   0     3230.44     3016.98     71.13 o
   5   5   0      180.24      201.51     26.01 o
   6   5   0      162.40      149.64     25.12 o
   7   5   0      250.27      289.58     33.53 o
   8   5   0      138.45      172.45     34.38 o
   9   5   0      462.55      489.06     85.70 o
  10   5   0      104.59       97.01     73.46 o
  11   5   0      309.51      322.76     84.19 o
  12   5   0      846.08      854.50    126.21 o
  13   5   0      295.46      238.27     77.66 o
   0   6   0      329.71      295.23     69.03 o
   1   6   0     1456.06     1210.08     57.85 o
   2   6   0     1302.31     1333.14     47.67 o
   3   6   0      556.32      560.98     36.20 o
   4   6   0     3126.93     3064.65     76.32 o
   5   6   0     1286.77     1129.71     50.53 o
   6   6   0        1.11       -5.08     15.87 o
   7   6   0        0.67      -16.16     16.36 o
   8   6   0      192.39      258.39     41.74 o
   9   6   0      148.55      260.62     66.95 o
  10   6   0      333.44      331.34     76.96 o
  11   6   0      403.44      453.83    156.71 o
  12   6   0      209.17      189.38     67.60 o
  13   6   0      862.23      884.96    143.18 o
   1   7   0     2964.80     2893.70    108.54 o
   2   7   0      466.25      619.54     38.13 o
   3   7   0      699.76      606.68     39.65 o
   4   7   0      119.44      130.86     24.54 o
   5   7   0      842.68      860.57     49.17 o
   6   7   0        5.23      -15.80     15.80 o
   7   7   0     1017.89     1038.75     58.88 o
   8   7   0      437.04      513.25     55.67 o
   9   7   0      530.64      541.61     70.57 o
  10   7   0       20.91       33.82     41.15 o
  11   7   0      307.84      219.85     74.36 o
  12   7   0      186.70      142.51     64.63 o
  13   7   0      134.49      261.75     85.11 o
   0   8   0    12373.10    14214.00    414.16 o
   1   8   0     2614.80     2595.68     95.29 o
   2   8   0      749.37      765.11     47.33 o
   3   8   0      441.85      425.72     38.13 o
   4   8   0     1113.91     1026.26     52.76 o
   5   8   0       65.17       78.42     22.71 o
   6   8   0      214.68      292.67     39.03 o
   7   8   0      449.44      500.31     47.98 o
   8   8   0       72.95       87.76     34.56 o
   9   8   0      772.36      841.42     85.76 o
  10   8   0      748.15      970.16    118.04 o
  11   8   0       72.90       60.76     48.79 o
  12   8   0       19.29       63.08     48.62 o
   1   9   0      134.70      141.18     33.70 o
   2   9   0     3869.74     3789.11    102.63 o
   3   9   0      403.54      527.07     47.75 o
   4   9   0     1765.16     1702.88     68.99 o
   5   9   0      108.29      109.64     27.71 o
   6   9   0     1282.42     1186.36     63.00 o
   7   9   0       11.10       46.35     23.33 o
   8   9   0     1936.83     2120.76     97.58 o
   9   9   0        3.11       52.79     30.40 o
  10   9   0      140.45      154.55     53.77 o
  11   9   0       84.99       91.93     56.35 o
  12   9   0      604.80      677.17    115.82 o
   0  10   0     5798.38     5885.03    306.89 o
   1  10   0     1011.52      992.55    103.22 o
   2  10   0       26.56       27.04     22.15 o
   3  10   0      544.91      563.76     51.21 o
   4  10   0      673.97      708.40     59.02 o
   5  10   0      511.19      527.65     71.05 o
   6  10   0      598.82      650.40     63.58 o
   7  10   0       64.94       77.69     33.96 o
   8  10   0      404.45      303.70     60.20 o
   9  10   0      669.92      679.52    103.22 o
  10  10   0       41.57      117.53     78.82 o
  11  10   0      422.09      491.12    138.99 o
   1  11   0     1291.24     1440.29    122.29 o
   2  11   0        4.62       -8.33     31.25 o
   3  11   0      993.54      926.74    108.01 o
   4  11   0      124.57      171.43     56.91 o
   5  11   0      203.72      232.40     62.12 o
   6  11   0       51.50       60.87     32.68 o
   7  11   0     2622.02     2491.08    167.86 o
   8  11   0      607.07      659.02    141.79 o
   9  11   0      197.86      351.20    111.47 o
   0  12   0       82.60       93.75     70.89 o
   1  12   0      552.23      573.45     97.54 o
   2  12   0      903.77      977.31    138.52 o
   3  12   0     1285.29     1337.99    158.34 o
   4  12   0      585.45      568.03     95.25 o
   5  12   0     1213.18     1378.14    134.71 o
   6  12   0     1035.45      972.81    119.27 o
   7  12   0       75.00       51.36     42.25 o
   8  12   0        7.32       26.12     55.04 o
   9  12   0      228.38      388.04    118.47 o
   1  13   0      574.88      503.94     96.79 o
   2  13   0     2017.19     1923.49    147.44 o
   3  13   0      166.30      103.32     47.04 o
   4  13   0      350.41      369.90     81.67 o
   5  13   0       59.79      107.59     64.83 o
   6  13   0        6.85       33.58     41.17 o
   7  13   0       38.87       70.89     76.02 o
   8  13   0      551.71      549.42    140.39 o
   0  14   0      300.01      321.82    120.80 o
   1  14   0      326.73      388.33     92.08 o
   2  14   0       10.64       50.57     36.54 o
   3  14   0      322.13      346.53     85.47 o
   4  14   0      426.90      383.69     83.81 o
   5  14   0      238.20      240.57     70.92 o
   6  14   0       18.10       39.92     60.17 o
   7  14   0       46.08       16.32     62.96 o
   1  15   0      329.27      355.32     89.37 o
   2  15   0       26.36      101.58     52.37 o
   3  15   0      678.15      770.05    121.47 o
   4  15   0        2.89       18.13     38.09 o
   5  15   0       48.69       55.00     49.49 o
   0  16   0     1170.32     1299.86    228.54 o
   1  16   0       71.56       67.81     88.15 o
   2  16   0      184.47      222.94     67.87 o
   3  16   0        5.82       64.62     46.05 o
 -13   0   1     4294.81     3963.00    320.42 o
 -11   0   1      465.79      319.95    111.47 o
  -9   0   1     1093.38     1156.67    154.84 o
  -7   0   1     1638.54     1555.44     70.14 o
  -5   0   1     2975.03     3374.45    354.00 o
  -3   0   1     8106.39     9396.09    208.48 o
  -1   0   1    11631.24    12250.46    155.31 o
   1   0   1    30103.98    33897.39   1519.76 o
   3   0   1    10719.81    13416.76    624.28 o
   5   0   1     1479.30     1615.59    157.64 o
   7   0   1     4232.49     4042.47    436.32 o
   9   0   1      418.49      367.99    106.81 o
  11   0   1      366.83      465.47    137.59 o
  13   0   1        9.46       48.97     70.43 o
 -14   1   1        2.90       10.54     43.19 o
 -13   1   1        1.77        4.05     41.87 o
 -12   1   1      231.21      194.04     68.38 o
 -11   1   1      311.56      242.18     68.19 o
 -10   1   1     1237.97     1168.67    118.81 o
  -9   1   1     2348.38     2132.57    133.22 o
  -8   1   1       11.24      -23.83     23.83 o
  -7   1   1      975.51      985.02     41.20 o
  -6   1   1        4.77       38.81     13.29 o
  -5   1   1      417.21      325.91     22.13 o
  -4   1   1      184.15      236.96     18.13 o
  -3   1   1       80.19       85.07     11.68 o
  -2   1   1      703.74      739.09     27.11 o
  -1   1   1     1363.78     1400.14     25.99 o
   0   1   1     7044.10     7226.18    180.24 o
   1   1   1     7521.32     8233.63    168.63 o
   2   1   1     6278.73     6997.25    152.92 o
   3   1   1       46.69       32.03     14.18 o
   4   1   1      898.97      816.59     37.63 o
   5   1   1      813.67      720.74     38.76 o
   6   1   1     1083.73      960.06     47.97 o
   7   1   1       29.58       63.58     19.85 o
   8   1   1      649.98      649.74     46.52 o
   9   1   1     2009.53     1849.70    132.41 o
  10   1   1      491.00      473.86    151.58 o
  11   1   1      455.03      450.87     90.36 o
  12   1   1      440.91      359.13     91.19 o
  13   1   1       12.53      -29.41     42.05 o
  14   1   1      251.14      290.70     87.69 o
 -14   2   1      135.17       86.98     54.80 o
 -13   2   1       32.43       51.64     68.33 o
 -12   2   1     1461.95     1557.89    150.04 o
 -11   2   1        7.90       -5.97     35.74 o
 -10   2   1      221.39      261.44     67.67 o
  -9   2   1      223.01      231.63     59.85 o
  -8   2   1     2057.99     1963.31     82.48 o
  -7   2   1     1699.83     1762.92     59.46 o
  -6   2   1        6.88        9.81     11.58 o
  -5   2   1     3582.22     4091.87    158.40 o
  -4   2   1     2312.89     2155.63     45.79 o
  -3   2   1      360.26      382.57     21.34 o
  -2   2   1    10392.21    10532.20     83.91 o
  -1   2   1     3643.22     4191.19     52.10 o
   0   2   1    13861.44    14723.01    305.03 o
   1   2   1      971.74      996.52     25.92 o
   2   2   1    41426.04    43191.75    579.05 o
   3   2   1     1045.33     1060.70     34.02 o
   4   2   1      461.40      424.60     26.39 o
   5   2   1       24.65       37.41     13.97 o
   6   2   1     1257.99     1198.57     46.01 o
   7   2   1      363.49      421.68     41.89 o
   8   2   1     1492.87     1544.12     86.50 o
   9   2   1      147.60      146.54     56.57 o
  10   2   1      107.92       87.61     50.79 o
  11   2   1      147.34       67.44     50.12 o
  12   2   1      199.48      309.20     82.24 o
  13   2   1       52.10       79.92     49.40 o
  14   2   1       52.11       24.45     51.61 o
 -14   3   1      392.85      544.16    106.69 o
 -13   3   1      238.85      178.70     72.05 o
 -12   3   1       84.24       71.96     51.40 o
 -11   3   1      990.49      956.17    115.47 o
 -10   3   1        8.56       56.92     31.68 o
  -9   3   1      734.37      755.23     83.96 o
  -8   3   1       45.33       33.13     20.63 o
  -7   3   1      410.09      408.71     31.68 o
  -6   3   1     5472.56     5677.36    156.21 o
  -5   3   1      371.89      315.91     25.54 o
  -4   3   1       47.88       17.05     11.99 o
  -3   3   1     2040.03     2103.63     47.67 o
  -2   3   1      286.46      340.10     21.65 o
  -1   3   1     2820.47     2861.76     96.87 o
   0   3   1     5249.19     5072.32    170.66 o
   1   3   1      453.59      527.76     27.74 o
   2   3   1       19.63       24.15     12.13 o
   3   3   1     4265.98     4488.23     84.33 o
   4   3   1    13824.78    14361.19    191.30 o
   5   3   1     2364.73     2260.06     64.09 o
   6   3   1     2373.63     2442.29     74.18 o
   7   3   1      755.98      779.48     42.95 o
   8   3   1      261.37      286.66     33.90 o
   9   3   1      342.26      388.81     80.34 o
  10   3   1      198.30      234.51     65.86 o
  11   3   1        4.23       19.80     38.48 o
  12   3   1      117.01      116.21     60.39 o
  13   3   1      284.59      265.91     75.70 o
  14   3   1        2.53        6.74     49.63 o
 -14   4   1       44.27       21.22     46.54 o
 -13   4   1      377.70      425.43     96.24 o
 -12   4   1      123.81      143.14     73.46 o
 -11   4   1     1661.23     1558.71    133.23 o
 -10   4   1       63.50       68.40     36.52 o
  -9   4   1      971.77      988.29     79.06 o
  -8   4   1     1688.67     1806.01     75.08 o
  -7   4   1      410.09      426.87     35.55 o
  -6   4   1      107.52      168.22     23.85 o
  -5   4   1     1471.97     1630.97     51.55 o
  -4   4   1      360.11      320.66     26.44 o
  -3   4   1     5760.09     5154.84     82.67 o
  -2   4   1       18.62       19.53     13.99 o
  -1   4   1       87.53       78.77     16.56 o
   0   4   1      227.99      215.17     23.85 o
   1   4   1     1818.70     1669.94     46.23 o
   2   4   1     1796.50     1795.46     57.15 o
   3   4   1    22013.16    22731.69    433.34 o
   4   4   1     2223.99     2369.53     60.80 o
   5   4   1      572.07      512.05     35.26 o
   6   4   1     1736.34     1929.94     77.47 o
   7   4   1      687.91      669.85     43.81 o
   8   4   1      426.78      474.24     47.32 o
   9   4   1     1496.02     1464.28    120.83 o
  10   4   1      319.30      298.92     74.17 o
  11   4   1     1092.51     1223.06    134.39 o
  12   4   1       48.72       37.40     50.45 o
  13   4   1      361.27      466.34    100.31 o
 -14   5   1       14.03       44.48     54.87 o
 -13   5   1      783.58      772.83    123.78 o
 -12   5   1      402.49      368.69     88.16 o
 -11   5   1      209.08      274.97     70.77 o
 -10   5   1       19.64       55.69     33.30 o
  -9   5   1      696.32      793.54     76.18 o
  -8   5   1      411.67      441.51     46.71 o
  -7   5   1       58.17       47.27     18.82 o
  -6   5   1       55.61       55.50     18.03 o
  -5   5   1     4686.60     4510.50     88.97 o
  -4   5   1     2647.71     2639.35     66.09 o
  -3   5   1        8.92       28.81     14.60 o
  -2   5   1      591.88      709.90     37.40 o
  -1   5   1     1677.46     1473.14     49.11 o
   0   5   1      214.63      166.10     27.43 o
   1   5   1    11637.27    11934.74    164.46 o
   2   5   1      350.05      337.41     26.73 o
   3   5   1     1899.45     1815.82     60.43 o
   4   5   1      816.10      728.87     40.31 o
   5   5   1     4217.62     3882.76     85.72 o
   6   5   1      166.05      210.80     29.46 o
   7   5   1      129.77      109.80     25.43 o
   8   5   1      429.16      416.39     46.72 o
   9   5   1       32.09       32.69     31.34 o
  10   5   1       32.63       25.07     43.95 o
  11   5   1     1168.89     1124.72    131.13 o
  12   5   1       11.86      -14.59     37.56 o
  13   5   1      334.69      329.99     86.25 o
 -13   6   1       71.05       64.69     50.27 o
 -12   6   1     1964.07     1931.90    288.47 o
 -11   6   1        4.63        0.07     37.73 o
 -10   6   1        0.47       41.44     70.43 o
  -9   6   1      534.41      611.71     72.13 o
  -8   6   1     1881.63     1825.71     81.87 o
  -7   6   1       33.11       24.72     18.35 o
  -6   6   1      773.40      738.94     45.83 o
  -5   6   1       84.70       74.51     20.23 o
  -4   6   1     3286.62     3023.91     92.09 o
  -3   6   1      106.66       76.50     18.29 o
  -2   6   1     6747.94     6565.13    130.73 o
   0   6   1     1954.96     2356.33     81.04 o
   1   6   1       50.56       29.75     13.77 o
   2   6   1    17904.27    18927.04    192.22 o
   3   6   1     6047.96     6232.88    143.54 o
   4   6   1     1406.22     1308.77     76.45 o
   5   6   1      450.78      488.30     39.25 o
   6   6   1     1719.50     1718.03     65.28 o
   7   6   1      241.47      294.22     36.49 o
   8   6   1     1182.96     1263.73     78.36 o
   9   6   1     1011.11      938.89     86.06 o
  10   6   1       19.18       47.68     44.19 o
  11   6   1        5.38      -17.23     31.28 o
  12   6   1      980.42     1101.16    137.16 o
  13   6   1       41.15       40.64     54.34 o
 -13   7   1       12.33       46.27     50.44 o
 -12   7   1       84.02       65.14     76.49 o
 -11   7   1      484.24      478.72     91.67 o
 -10   7   1     1246.42     1316.84    129.44 o
  -9   7   1      751.84      741.75     76.74 o
  -8   7   1       50.76       40.40     24.30 o
  -7   7   1      133.95      165.73     30.43 o
  -6   7   1     1403.99     1282.58     58.50 o
  -5   7   1     1498.45     1445.22     59.56 o
  -4   7   1      578.46      504.44     39.38 o
  -3   7   1       42.16       35.83     16.97 o
  -2   7   1       75.09       53.64     20.31 o
   0   7   1     6900.63     6519.08    193.21 o
   1   7   1     2645.48     2701.85     74.92 o
   2   7   1      958.84      915.23     64.69 o
   3   7   1        6.53       -2.82     14.56 o
   4   7   1     3652.51     3664.09     89.04 o
   5   7   1     1429.22     1376.34     59.24 o
   6   7   1     2554.97     2542.45     88.47 o
   7   7   1       36.59       64.12     25.69 o
   8   7   1        4.84      132.32     40.76 o
   9   7   1      788.85      779.74     94.34 o
  10   7   1     2537.69     2596.71    165.86 o
  11   7   1      424.84      395.29     88.86 o
  12   7   1       79.69      133.41     62.69 o
 -13   8   1      683.93      701.07    118.04 o
 -12   8   1      168.68      193.93     69.17 o
 -11   8   1      182.66      246.19     72.62 o
 -10   8   1      200.75      221.04     65.87 o
  -9   8   1      650.57      666.85     77.41 o
  -8   8   1      153.44      170.14     38.20 o
  -7   8   1     1408.72     1361.63     68.63 o
  -6   8   1      632.13      643.14     49.81 o
  -5   8   1      181.88      181.70     31.50 o
  -4   8   1      213.73      224.24     30.84 o
  -3   8   1      340.97      275.99     31.99 o
  -2   8   1      926.58      908.89     54.08 o
  -1   8   1     1888.77     1818.51     76.68 o
   0   8   1      915.79      986.61     85.21 o
   1   8   1      513.02      489.56     52.17 o
   2   8   1     3440.82     3465.68     93.70 o
   3   8   1      305.58      273.36     35.25 o
   4   8   1      555.61      562.66     43.86 o
   5   8   1       66.40      123.42     28.51 o
   6   8   1       22.82       39.99     22.41 o
   7   8   1      442.14      541.11     50.25 o
   8   8   1      499.84      694.23     76.76 o
   9   8   1     1019.93     1177.57    105.62 o
  10   8   1       39.88       52.59     40.75 o
  11   8   1       56.19       49.70     49.87 o
  12   8   1       42.61       48.82     50.31 o
 -12   9   1       98.80      124.73     56.20 o
 -11   9   1     1086.70     1050.38    130.19 o
 -10   9   1       50.52       76.17     50.38 o
  -9   9   1     3024.54     2983.77    119.15 o
  -8   9   1     1226.34     1292.54     79.64 o
  -7   9   1     2145.36     2072.39     81.74 o
  -6   9   1        9.80       25.33     21.63 o
  -5   9   1     2406.96     2440.19     83.12 o
  -4   9   1      257.16      264.25     35.98 o
  -3   9   1       25.98       43.75     18.46 o
  -2   9   1      150.16      162.42     35.45 o
  -1   9   1     7836.28     8478.96    242.89 o
   0   9   1      996.35     1099.84     94.45 o
   1   9   1     2528.00     2554.01     82.96 o
   2   9   1      369.19      419.67     41.51 o
   3   9   1     1201.53     1121.49     60.57 o
   4   9   1       92.07       91.14     27.49 o
   5   9   1     1442.99     1480.63     67.35 o
   6   9   1      225.74      239.69     38.76 o
   7   9   1     3152.76     3144.23    101.36 o
   8   9   1        1.61       23.45     27.71 o
   9   9   1     1747.32     1887.03    186.09 o
  10   9   1       44.46      103.54     75.09 o
  11   9   1      397.62      534.03    141.79 o
 -11  10   1      156.59      151.38     71.36 o
 -10  10   1      209.71      193.95     59.52 o
  -9  10   1       69.07       97.07     35.15 o
  -8  10   1      633.34      705.30     68.99 o
  -7  10   1     1079.25     1088.84     66.20 o
  -6  10   1       66.45       92.21     27.89 o
  -5  10   1      524.42      572.14     59.31 o
  -4  10   1      576.43      610.66     59.15 o
  -3  10   1      142.57      135.42     35.68 o
  -2  10   1     4651.52     4685.71    308.29 o
  -1  10   1     2839.32     2868.34    152.53 o
   0  10   1        2.28       13.06     29.94 o
   1  10   1     2527.90     2494.67    110.16 o
   2  10   1     3597.36     3543.86    131.61 o
   3  10   1        5.20       26.40     25.22 o
   4  10   1       52.90       72.98     32.67 o
   5  10   1        0.82       13.93     25.82 o
   6  10   1      259.00      207.57     48.55 o
   7  10   1      726.74      862.94     73.64 o
   8  10   1     3053.69     3044.54    175.94 o
   9  10   1       18.40      116.31     49.67 o
  10  10   1      114.36      202.42     84.88 o
  11  10   1      168.76      248.12    109.14 o
  -9  11   1        1.49       47.11     48.04 o
  -8  11   1       28.46       -2.01     40.28 o
  -7  11   1        2.37       -7.96     27.32 o
  -6  11   1     2621.56     2443.63    169.15 o
  -5  11   1       90.66       54.34     37.38 o
  -4  11   1      230.03      272.38     66.46 o
  -3  11   1      258.34      284.98     65.39 o
  -2  11   1     1163.20     1265.58    116.01 o
  -1  11   1      279.29      207.39     61.09 o
   0  11   1     4191.97     4336.95    199.85 o
   1  11   1       11.81      -19.20     35.58 o
   2  11   1      209.73      240.14     47.97 o
   3  11   1       43.98       77.00     33.10 o
   4  11   1     3181.67     3121.02    134.49 o
   5  11   1      601.37      639.03     75.77 o
   6  11   1      704.88      871.26     88.88 o
   7  11   1       43.47       89.74     37.27 o
   8  11   1      404.61      428.36     86.13 o
   9  11   1       87.91      156.77     56.47 o
  10  11   1       30.26      112.87     72.76 o
  -9  12   1      268.44      340.01    110.07 o
  -8  12   1      616.44      643.27    107.24 o
  -7  12   1      583.95      621.90    103.45 o
  -6  12   1       95.59      168.69     48.52 o
  -5  12   1      104.47       43.21     39.34 o
  -4  12   1       38.96       35.62     39.60 o
  -3  12   1     1425.74     1538.16    127.44 o
  -2  12   1      548.89      665.03    100.33 o
  -1  12   1      386.13      360.99     77.77 o
   0  12   1        4.18       -1.56     36.08 o
   1  12   1     2678.82     2593.62    197.99 o
   2  12   1      481.84      562.47     93.52 o
   3  12   1      839.40      938.43    174.90 o
   4  12   1      125.84      143.80     58.77 o
   5  12   1      217.00      239.78     66.89 o
   6  12   1      115.43      209.10     65.47 o
   7  12   1      550.31      666.09    105.72 o
   8  12   1       93.88      177.70     91.88 o
   9  12   1        0.64       97.94     72.76 o
  -9  13   1      657.80      782.15    169.77 o
  -8  13   1      124.36       42.91     62.03 o
  -7  13   1      190.36      213.14     97.94 o
  -6  13   1       25.65       51.78     38.11 o
  -5  13   1     1384.08     1539.01    141.95 o
  -4  13   1       11.78       71.70     41.82 o
  -3  13   1      761.74      733.18    110.41 o
  -2  13   1        4.93      -23.02     24.01 o
  -1  13   1       22.26       61.91     47.81 o
   0  13   1       30.70       47.16     43.08 o
   1  13   1      551.46      673.31    108.83 o
   2  13   1     1544.84     1381.24    138.88 o
   3  13   1     1395.27     1354.98    140.49 o
   4  13   1        5.16       17.49     40.16 o
   5  13   1      969.29     1162.81    135.87 o
   6  13   1        8.96       -9.46     38.56 o
   7  13   1      175.49      183.97     68.03 o
   8  13   1        1.26       51.30     73.69 o
  -7  14   1      474.41      614.25    158.58 o
  -6  14   1       21.80       45.59     45.50 o
  -5  14   1        7.30       30.09     36.06 o
  -4  14   1        1.27       41.54     39.57 o
  -3  14   1     1309.46     1449.56    150.70 o
  -2  14   1      170.29      220.82     64.10 o
  -1  14   1      602.95      556.15    106.19 o
   0  14   1        1.08      -10.10     41.69 o
   1  14   1      262.14      223.72     77.81 o
   2  14   1       85.25      183.10     64.52 o
   3  14   1      345.50      456.32     92.00 o
   4  14   1      203.34      244.62     70.57 o
   5  14   1       94.16      104.02     57.64 o
   6  14   1       43.48       70.77     52.57 o
   7  14   1       66.27      170.24     84.88 o
  -6  15   1     1198.89     1294.32    155.07 o
  -5  15   1      154.28      253.26     75.52 o
  -4  15   1      210.82      294.04     77.42 o
  -3  15   1      216.51      276.76     74.17 o
  -2  15   1      123.45      132.76     50.98 o
  -1  15   1       94.54       96.35     61.27 o
   0  15   1     1567.59     1688.77    170.80 o
   1  15   1       24.21       56.35     55.25 o
   2  15   1      253.20      274.57     80.96 o
   3  15   1        1.26       39.18     44.31 o
   4  15   1      802.12      895.65    133.05 o
   5  15   1      115.30      174.08     67.97 o
  -3  16   1       61.64       91.84    107.51 o
  -2  16   1      220.01      145.91     59.75 o
  -1  16   1      157.87      280.66     86.28 o
   0  16   1      350.73      229.81     78.54 o
   1  16   1        1.96       21.69     48.97 o
   2  16   1      484.78      606.03    113.28 o
 -14   0   2      551.81      684.67    168.37 o
 -12   0   2     1768.18     1708.42    198.69 o
 -10   0   2     2042.73     1848.81    188.43 o
  -8   0   2     1818.25     1707.96    156.24 o
  -6   0   2     1667.42     1245.29    115.20 o
  -4   0   2     9679.35    11118.50    261.18 o
  -2   0   2    73417.18    80701.97   2565.67 o
   0   0   2    14795.26    15326.55    626.38 o
   2   0   2    56485.18    62723.05   3085.23 o
   4   0   2     6863.47     6963.62    205.92 o
   6   0   2      450.52      333.94     83.02 o
   8   0   2     4785.53     4966.96    527.96 o
  10   0   2     1261.11     1309.18    184.23 o
  12   0   2      333.33      368.46    131.06 o
  14   0   2        4.00        7.93     59.70 o
 -15   1   2      129.92       96.54     59.86 o
 -14   1   2       11.20       47.92     49.13 o
 -13   1   2        3.16       18.09     41.79 o
 -12   1   2      648.35      608.86    101.97 o
 -11   1   2     1977.68     1695.04    134.63 o
 -10   1   2      727.97      698.59     97.94 o
  -9   1   2     1493.88     1456.21    145.52 o
  -8   1   2     1425.29     1287.57     99.58 o
  -7   1   2        9.20       14.98     14.59 o
  -6   1   2        1.64       12.93     13.43 o
  -5   1   2     1271.20     1389.08     70.94 o
  -4   1   2      292.18      229.60     21.92 o
  -3   1   2     3701.92     3425.89     91.64 o
  -2   1   2     2902.29     2843.97     51.59 o
  -1   1   2     2811.26     2933.32     73.92 o
   0   1   2      605.54      694.15     20.36 o
   1   1   2     5589.20     5379.91    160.91 o
   2   1   2    21146.06    22587.12    548.72 o
   3   1   2      231.27      221.57     17.32 o
   4   1   2      650.06      672.51     40.76 o
   5   1   2     1062.98     1098.31     50.99 o
   6   1   2     4984.93     5130.73    156.58 o
   7   1   2     2872.24     3006.35    148.03 o
   8   1   2     2590.76     2542.11    146.55 o
   9   1   2       80.75       55.65     49.11 o
  10   1   2      165.67      118.75     56.47 o
  11   1   2       92.15      125.25     56.72 o
  12   1   2       60.61       91.82     60.81 o
  13   1   2      798.78      654.40    122.19 o
 -14   2   2      121.10      163.88     70.63 o
 -13   2   2       51.66       58.00     51.77 o
 -12   2   2      213.27      193.93     63.77 o
 -11   2   2     2282.22     2310.54    357.26 o
 -10   2   2       30.33       23.05     41.79 o
  -9   2   2     1898.45     1828.49    124.30 o
  -8   2   2      925.43      888.80    122.43 o
  -7   2   2      667.28      625.43     33.39 o
  -6   2   2       53.27       53.72     12.59 o
  -4   2   2     3822.26     3706.51     62.88 o
  -3   2   2     2711.24     2666.69     46.61 o
  -2   2   2      529.07      556.03     25.18 o
  -1   2   2       17.78       19.59     15.83 o
   0   2   2      754.70      877.29     39.45 o
   1   2   2       20.25       -0.29     10.07 o
   2   2   2     8800.28    10120.58    162.98 o
   3   2   2     7390.15     7387.96    170.38 o
   4   2   2     1232.95     1194.31     39.46 o
   5   2   2     7069.71     7143.14    114.24 o
   6   2   2     3823.07     4151.52    122.93 o
   7   2   2       35.43       39.67     16.93 o
   8   2   2        2.70      -11.48     22.29 o
   9   2   2     1980.87     2008.77    104.28 o
  10   2   2      129.66      136.89     58.95 o
  11   2   2      720.46      754.47    113.77 o
  12   2   2        0.27      -30.98     47.34 o
  13   2   2      147.06       97.90     65.24 o
 -14   3   2        1.03       72.77     56.68 o
 -13   3   2     2773.90     2565.66    183.86 o
 -12   3   2       64.57      119.44     51.10 o
 -11   3   2      450.26      423.82     64.16 o
 -10   3   2       26.35       43.89     31.84 o
  -9   3   2     2368.58     2147.42    105.06 o
  -8   3   2      351.40      374.96     52.96 o
  -7   3   2     6834.77     6915.36    125.14 o
  -6   3   2     1358.94     1426.53     45.45 o
  -5   3   2     8450.67     9388.58    131.48 o
  -4   3   2      204.04      252.64     21.56 o
  -3   3   2     1680.91     1457.25     40.06 o
  -2   3   2       48.69      109.27     16.87 o
  -1   3   2       23.21       -0.38     13.11 o
   0   3   2     7147.99     7230.46    205.27 o
   1   3   2     8697.38     8789.19    222.45 o
   2   3   2     1684.32     1602.36     49.40 o
   3   3   2    10410.23    10379.37    261.36 o
   4   3   2      283.21      303.77     25.92 o
   5   3   2     3080.52     3077.33    110.82 o
   6   3   2      847.42      826.77     42.47 o
   7   3   2      537.02      615.27     50.31 o
   8   3   2      302.83      315.58     42.14 o
   9   3   2       77.49       52.14     33.26 o
  10   3   2        0.72      -10.30     39.64 o
  11   3   2     1474.86     1299.70    194.26 o
  12   3   2      251.58      315.03     80.88 o
  13   3   2      543.70      617.39    114.22 o
 -14   4   2      289.30      361.86     89.48 o
 -13   4   2       37.11       56.02     51.83 o
 -12   4   2        1.60      -22.70     37.04 o
 -11   4   2      108.74      167.80     44.48 o
 -10   4   2     1887.74     1906.77    106.65 o
  -9   4   2      302.84      424.31     58.76 o
  -8   4   2      408.99      481.06     45.56 o
  -7   4   2      323.08      371.73     31.28 o
  -6   4   2     7307.53     7118.88    109.35 o
  -5   4   2     6965.36     7487.85    104.40 o
  -4   4   2     5987.81     5851.68     88.53 o
  -3   4   2      699.42      694.80     32.24 o
  -2   4   2     2312.23     2359.89     61.26 o
  -1   4   2      167.17      139.15     16.07 o
   0   4   2     2286.41     1990.18     55.81 o
   1   4   2     3418.87     3560.50     65.99 o
   2   4   2      519.57      557.40     33.81 o
   3   4   2     3135.03     3446.64    224.80 o
   4   4   2    16036.84    16319.82    321.95 o
   5   4   2      857.43      880.49     43.16 o
   6   4   2      922.25     1024.19     54.31 o
   7   4   2       36.11       27.08     22.16 o
   8   4   2       40.60       61.68     25.31 o
   9   4   2     1123.37     1267.51    104.07 o
  10   4   2     1462.81     1395.39    168.37 o
  11   4   2       52.98      -21.11     44.54 o
  12   4   2        3.05        0.67     40.53 o
  13   4   2        6.21       34.12     47.22 o
 -14   5   2      127.42      154.90     92.35 o
 -13   5   2      174.92      192.16     68.93 o
 -12   5   2     1045.59     1077.48    132.53 o
 -11   5   2       53.19       73.13     33.61 o
 -10   5   2       40.93       61.62     31.52 o
  -9   5   2     1420.47     1308.27     90.78 o
  -8   5   2     2591.75     2489.51     96.27 o
  -7   5   2      791.40      814.74     45.18 o
  -6   5   2      953.29      843.70     43.73 o
  -5   5   2       92.87       99.26     20.53 o
  -4   5   2     2380.77     2139.51     59.19 o
  -3   5   2       47.39       25.90     13.09 o
  -2   5   2     2430.85     2468.66     61.77 o
  -1   5   2     1796.97     1800.79     72.17 o
   0   5   2       78.98      110.19     14.30 o
   1   5   2        2.45        8.34     10.83 o
   2   5   2    24465.99    26160.65    211.74 o
   3   5   2     4090.64     4186.11     92.90 o
   4   5   2      120.75       79.51     19.58 o
   5   5   2      367.33      381.10     35.17 o
   6   5   2     2850.76     2779.49    103.29 o
   7   5   2      836.76      882.36     62.57 o
   8   5   2      986.24      992.71     69.67 o
   9   5   2      385.23      419.52     63.52 o
  10   5   2        1.29       35.33     42.23 o
  11   5   2      909.57     1021.61    126.13 o
  12   5   2     1578.64     1651.27    164.17 o
  13   5   2      427.71      470.83    105.32 o
 -14   6   2       79.16       81.32     59.41 o
 -13   6   2        3.34       28.87     43.63 o
 -12   6   2       42.86       91.73     52.47 o
 -11   6   2     1125.19     1245.46    131.89 o
 -10   6   2     2457.03     2204.40    117.68 o
  -9   6   2     2294.22     2187.17    111.34 o
  -8   6   2        3.81       14.86     21.49 o
  -7   6   2     1203.88     1198.67     54.87 o
  -6   6   2      551.80      551.99     41.09 o
  -5   6   2     6142.15     6026.92    107.94 o
  -4   6   2      611.43      649.69     39.39 o
  -3   6   2     1152.64     1166.41     51.22 o
  -2   6   2     1841.31     1905.50     96.00 o
   0   6   2     1112.58     1030.26     50.94 o
   2   6   2      576.00      644.88     39.98 o
   3   6   2     1624.06     1564.28     61.39 o
   4   6   2     2408.80     2353.89     69.54 o
   5   6   2     2393.34     2130.46     69.78 o
   6   6   2        5.29       -7.54     16.91 o
   7   6   2        3.06       52.90     26.27 o
   8   6   2       57.26       63.08     28.91 o
   9   6   2      661.67      779.37     81.45 o
  10   6   2       65.71      106.85     51.07 o
  11   6   2      486.96      483.00     97.45 o
  12   6   2        7.19      -11.08     40.61 o
 -13   7   2      440.93      598.67    155.54 o
 -12   7   2       74.84       71.84     52.43 o
 -11   7   2      713.24      791.88    113.73 o
 -10   7   2      430.18      422.44     67.01 o
  -9   7   2      452.99      537.02     70.06 o
  -8   7   2      737.05      809.25     63.64 o
  -7   7   2     3679.30     3720.82    108.85 o
  -6   7   2      862.26      890.72     52.52 o
  -5   7   2       15.81       15.89     17.42 o
  -4   7   2      505.27      494.72     38.75 o
  -3   7   2     3817.09     3517.32    149.45 o
  -2   7   2      746.43      692.05     42.54 o
  -1   7   2     1984.70     1899.56     85.53 o
   0   7   2     2730.69     3010.81    102.67 o
   1   7   2     1499.03     1418.01     54.04 o
   2   7   2     2243.24     2505.67     75.07 o
   3   7   2     3227.50     3137.18    103.07 o
   4   7   2        9.27        4.43     16.87 o
   5   7   2      979.43      973.50     52.61 o
   6   7   2        0.95        6.97     19.55 o
   7   7   2      390.03      555.55     56.76 o
   8   7   2       41.00       86.11     31.31 o
   9   7   2       31.86       49.65     36.83 o
  10   7   2      263.41      220.00     67.82 o
  11   7   2      263.14      416.44    118.00 o
  12   7   2       23.95       44.51     46.95 o
 -13   8   2        0.28       74.09     50.37 o
 -12   8   2      457.02      450.45     94.14 o
 -11   8   2      200.31      152.49     62.77 o
 -10   8   2     2549.33     2540.70    130.76 o
  -9   8   2      630.23      672.23     77.73 o
  -8   8   2     1628.66     1494.15     80.05 o
  -7   8   2       36.22       21.43     22.12 o
  -6   8   2      977.86      940.04     56.34 o
  -5   8   2      686.18      742.29     50.23 o
  -4   8   2      431.29      431.21     39.27 o
  -3   8   2      736.25      700.07     49.47 o
  -2   8   2      593.17      615.45     44.24 o
  -1   8   2      579.95      460.54     81.62 o
   0   8   2     7780.18     7711.95    172.16 o
   1   8   2       67.87       69.74     19.84 o
   2   8   2      722.33      810.84     49.86 o
   3   8   2      866.55      879.50     55.11 o
   4   8   2     2897.80     2931.55     95.45 o
   5   8   2     1340.41     1347.39     70.63 o
   6   8   2      867.37      984.88     59.03 o
   7   8   2      256.99      228.31     41.86 o
   8   8   2      481.57      548.51     60.38 o
   9   8   2      395.36      406.91     66.22 o
  10   8   2      903.60     1006.02    183.76 o
  11   8   2       98.48      233.67     98.88 o
  12   8   2       53.43       27.52     71.83 o
 -12   9   2      812.09      903.18    128.44 o
 -11   9   2       46.01      -16.63     75.79 o
 -10   9   2       76.46       67.95     44.16 o
  -9   9   2       47.02       43.69     36.66 o
  -8   9   2     2877.82     3000.51    113.61 o
  -7   9   2     1969.12     1937.39     94.82 o
  -6   9   2     2108.70     1924.63     76.66 o
  -5   9   2      100.50      135.31     28.83 o
  -4   9   2      494.18      494.18     52.43 o
  -3   9   2        1.35        8.76     24.59 o
  -2   9   2     2775.70     2438.57    112.29 o
  -1   9   2      977.53      926.14     94.43 o
   0   9   2       19.61       -5.10     28.20 o
   1   9   2       43.56       49.91     28.61 o
   2   9   2     1012.92      916.51     72.45 o
   3   9   2      327.93      267.10     48.56 o
   4   9   2      389.56      416.22     59.73 o
   5   9   2      712.46      652.64     73.27 o
   6   9   2     1395.42     1454.75     95.31 o
   7   9   2      537.68      631.14     75.89 o
   8   9   2       50.95      148.43     57.18 o
   9   9   2      207.01      262.60     71.37 o
  10   9   2      115.15       83.02     73.22 o
  11   9   2        5.27      103.07     78.82 o
 -12  10   2        0.41      -33.11     57.37 o
 -11  10   2      415.45      487.85    138.05 o
 -10  10   2       85.76      133.06     56.32 o
  -9  10   2      120.51      129.43     52.55 o
  -8  10   2      142.35      173.27     46.48 o
  -7  10   2      200.93      160.39     44.68 o
  -6  10   2      174.29      107.78     35.04 o
  -5  10   2     2316.37     2240.39     97.34 o
  -4  10   2       35.04       36.37     25.33 o
  -3  10   2       43.71       53.09     26.60 o
  -2  10   2        9.21       -0.99     26.04 o
  -1  10   2      607.07      521.48     80.73 o
   0  10   2      325.86      256.58     63.34 o
   1  10   2     3038.24     3009.34    124.42 o
   2  10   2       15.37       10.86     23.87 o
   3  10   2      543.65      485.13     63.73 o
   4  10   2      509.69      558.50     89.43 o
   5  10   2       44.01       33.35     30.00 o
   6  10   2     2288.53     2358.18    122.69 o
   7  10   2       40.94       24.32     30.12 o
   8  10   2       13.29       14.46     56.67 o
   9  10   2      751.32      963.44    123.99 o
  10  10   2      388.79      392.71    125.93 o
  -9  11   2     2063.56     1988.47    149.36 o
  -8  11   2       40.68       50.60     34.11 o
  -7  11   2     1448.19     1408.54    100.05 o
  -6  11   2       65.07       55.82     28.62 o
  -5  11   2       10.69       11.77     24.10 o
  -4  11   2      533.27      460.26     57.12 o
  -3  11   2      248.97      258.99     50.63 o
  -2  11   2       26.00       46.09     39.39 o
  -1  11   2      948.18      962.63    109.32 o
   0  11   2      178.39      190.60     61.27 o
   1  11   2      150.02      151.83     58.87 o
   2  11   2      484.02      500.98     66.86 o
   3  11   2      616.03      690.26     75.72 o
   4  11   2        6.37       -7.18     28.74 o
   5  11   2      210.06      190.88     49.25 o
   6  11   2      100.30      106.21     41.87 o
   7  11   2      327.86      501.08     75.18 o
   8  11   2        0.07      -12.53     37.09 o
   9  11   2       32.74       37.51     52.24 o
  10  11   2       19.06       40.11     67.16 o
  -9  12   2      242.01      196.82    107.74 o
  -8  12   2      340.17      390.15     86.69 o
  -7  12   2      627.91      493.33    104.94 o
  -6  12   2      683.51      709.90     86.92 o
  -5  12   2     1442.17     1508.45    108.93 o
  -4  12   2     1226.94     1227.46    250.69 o
  -3  12   2      245.44      265.53     67.35 o
  -2  12   2      272.75      363.83     80.63 o
  -1  12   2     1538.52     1476.26    129.01 o
   0  12   2      158.08      160.23     57.34 o
   1  12   2      191.22      163.55     60.84 o
   2  12   2      203.84      212.84     48.57 o
   3  12   2      561.70      624.76     76.07 o
   4  12   2      356.33      434.39     68.71 o
   5  12   2      269.01      347.33     63.31 o
   6  12   2      206.37      311.84     61.52 o
   7  12   2        4.30        3.56     28.83 o
   8  12   2       18.80       66.02     44.91 o
   9  12   2       64.36      148.39     64.13 o
  -9  13   2      122.50      133.86     92.81 o
  -8  13   2      705.89      789.14    128.26 o
  -7  13   2       47.44       70.92     45.41 o
  -6  13   2      207.08      228.71     66.74 o
  -5  13   2       51.81       19.47     42.68 o
  -4  13   2      566.40      642.86    104.81 o
  -3  13   2       71.38       65.96     41.37 o
  -2  13   2       47.01      138.83     79.52 o
  -1  13   2      953.69     1014.50    123.67 o
   0  13   2        0.97       44.47     47.81 o
   1  13   2      122.28      108.30     54.51 o
   2  13   2     2747.98     2767.15    179.90 o
   3  13   2      233.95      272.12     72.71 o
   4  13   2      114.16      132.72     56.78 o
   5  13   2       26.21       -0.90     61.80 o
   6  13   2      117.97      115.92     56.07 o
   7  13   2      103.79      174.11     69.29 o
   8  13   2      198.79      287.30    116.60 o
  -8  14   2        0.39       56.90     67.16 o
  -7  14   2       77.71       53.17     63.90 o
  -6  14   2     1319.33     1613.20    158.45 o
  -5  14   2      227.19      278.39    103.07 o
  -4  14   2      518.25      449.60     91.46 o
  -3  14   2      294.70      367.46     86.71 o
  -2  14   2      142.06      135.02     50.76 o
  -1  14   2      373.19      505.06     97.07 o
   0  14   2     1246.09     1235.81    144.91 o
   1  14   2       42.15       86.80     60.08 o
   2  14   2      470.40      376.31     85.90 o
   3  14   2       32.28      102.80     46.65 o
   4  14   2      413.25      385.83     91.47 o
   5  14   2      366.03      435.37     96.79 o
   6  14   2       71.67      112.41     57.21 o
  -6  15   2       29.49       40.42     62.03 o
  -5  15   2      257.82      219.16    127.33 o
  -4  15   2      381.53      437.36     93.95 o
  -3  15   2      452.40      577.75    105.83 o
  -2  15   2        8.75       14.67     33.40 o
  -1  15   2      564.07      617.55    114.76 o
   0  15   2        4.15      -10.89     50.04 o
   1  15   2      584.76      660.52    120.79 o
   2  15   2      414.25      410.06     92.82 o
   3  15   2      321.64      324.98     79.55 o
   4  15   2       31.18       19.06     36.28 o
   5  15   2      663.78      780.20    127.09 o
  -3  16   2       18.31       38.96     86.28 o
  -2  16   2      366.62      547.14    106.56 o
  -1  16   2      278.65      416.56    121.03 o
   0  16   2      439.26      602.93    120.10 o
   1  16   2     1240.67     1162.23    154.64 o
   2  16   2       19.93       82.23     53.37 o
 -15   0   3      105.37       58.77     76.49 o
 -13   0   3      264.09      254.65    100.74 o
 -11   0   3      506.78      466.40    122.20 o
  -9   0   3      453.35      446.34    105.41 o
  -7   0   3     6193.14     6376.15    268.18 o
  -5   0   3        6.35       30.32     29.38 o
  -3   0   3     9623.99    10106.76    757.43 o
  -1   0   3    34910.47    40674.72    393.64 o
   1   0   3    60060.59    67859.17   1308.48 o
   3   0   3     1257.92     1065.82     66.42 o
   5   0   3      106.97       57.37     49.90 o
   7   0   3     7073.73     7306.95    448.44 o
   9   0   3      853.60      858.26     88.80 o
  11   0   3        4.55       62.03     73.22 o
  13   0   3      487.66      454.74    145.05 o
 -15   1   3      113.88       62.30     56.64 o
 -14   1   3      340.36      290.22     78.69 o
 -13   1   3       39.07       39.64     45.84 o
 -12   1   3       20.49       53.27     42.15 o
 -11   1   3     2024.82     1923.27    141.46 o
 -10   1   3     4361.23     3995.80    188.97 o
  -9   1   3     3987.69     3857.53    223.17 o
  -8   1   3      446.74      495.79     72.36 o
  -7   1   3      324.55      329.37     56.02 o
  -6   1   3      738.08      613.14     48.11 o
  -5   1   3       37.63       16.70     11.67 o
  -4   1   3     6616.22     6979.57    183.34 o
  -3   1   3     1076.82     1191.03     40.68 o
  -2   1   3       13.49       24.34     12.04 o
  -1   1   3     2127.64     2104.38     54.55 o
   0   1   3    18910.40    19838.88    372.34 o
   1   1   3    21049.50    21629.22    528.94 o
   2   1   3       45.83       54.66     16.47 o
   3   1   3      956.89      859.90     43.05 o
   4   1   3     1484.56     1405.33     56.45 o
   5   1   3     2126.72     2026.71     74.17 o
   6   1   3      681.80      708.32     49.07 o
   7   1   3      145.54      143.97     31.82 o
   8   1   3     1359.14     1381.14     72.92 o
   9   1   3      251.77      273.11     53.52 o
  10   1   3      586.52      513.69     96.10 o
  11   1   3       12.72       37.07     49.00 o
  12   1   3      285.39      229.70     79.23 o
  13   1   3      638.00      521.80    109.33 o
 -15   2   3       11.14       54.87     69.96 o
 -14   2   3      293.25      302.73     84.99 o
 -13   2   3        3.01      -19.82     34.61 o
 -12   2   3     1072.79     1478.29    137.05 o
 -11   2   3      264.60      216.56     66.11 o
 -10   2   3        8.00      -12.81     33.33 o
  -9   2   3      155.80      175.16     54.70 o
  -8   2   3     4614.24     4247.96    169.11 o
  -7   2   3     5074.02     5750.00    228.05 o
  -6   2   3     2008.00     2064.22     66.25 o
  -5   2   3     3541.02     3689.34     97.04 o
  -4   2   3     2950.95     2746.69     79.72 o
  -3   2   3      869.27      889.51     36.67 o
  -2   2   3     2203.92     2003.25     45.22 o
  -1   2   3     2189.77     2248.98     61.73 o
   0   2   3     1671.19     1515.17     42.51 o
   1   2   3    18670.26    19429.01    584.81 o
   2   2   3     2677.32     2352.33     73.92 o
   3   2   3     6521.86     6889.08    128.48 o
   4   2   3      480.36      453.63     26.69 o
   5   2   3      399.09      365.91     26.90 o
   6   2   3     3721.36     3631.21    129.19 o
   7   2   3     1071.76     1016.80     62.22 o
   8   2   3     1519.80     1434.04     99.50 o
   9   2   3      292.40      331.07     62.97 o
  10   2   3       51.38       42.65     52.70 o
  11   2   3       15.13        7.52     49.44 o
  12   2   3      690.09      690.41    119.78 o
  13   2   3       11.32       60.54     54.41 o
 -14   3   3      154.62      104.66     64.91 o
 -13   3   3      155.56       73.03     53.37 o
 -12   3   3        4.75       21.13     27.47 o
 -11   3   3     1789.73     1626.33    103.09 o
 -10   3   3      749.08      689.62     75.41 o
  -9   3   3      306.98      308.95     52.03 o
  -8   3   3      655.74      561.36     61.04 o
  -7   3   3      970.79      878.60     48.04 o
  -6   3   3     1842.94     1533.78     44.62 o
  -5   3   3     9569.46     9959.49    108.65 o
  -4   3   3      120.29       65.83     14.33 o
  -3   3   3      215.66      240.36     22.12 o
  -1   3   3       19.55       19.84     13.99 o
   0   3   3       51.93       33.94     15.28 o
   1   3   3     1105.12     1153.69     36.59 o
   2   3   3     2522.30     2680.11     67.19 o
   3   3   3      216.46      163.26     24.51 o
   4   3   3    10768.66    10796.68    304.89 o
   5   3   3     3547.89     3349.90    168.35 o
   6   3   3       41.37       21.27     21.02 o
   7   3   3      257.72      289.55     40.83 o
   8   3   3        6.79        8.05     22.40 o
   9   3   3      214.95      283.90     55.14 o
  10   3   3      699.95      689.07    106.52 o
  11   3   3      165.56      110.21     60.12 o
  12   3   3       83.40      135.63     64.94 o
  13   3   3       98.04       24.51     48.49 o
 -14   4   3       59.56       95.30     57.71 o
 -13   4   3      330.09      420.96     91.76 o
 -12   4   3       76.37       89.27     39.33 o
 -11   4   3      612.73      641.44     78.74 o
 -10   4   3      143.35      124.08     40.37 o
  -9   4   3     2784.35     2664.48    117.72 o
  -8   4   3       13.58       -8.98     19.64 o
  -7   4   3     9536.30     9695.67    186.45 o
  -6   4   3      136.13      188.41     23.01 o
  -5   4   3        5.18        3.07     11.57 o
  -4   4   3      824.81      830.82     36.42 o
  -3   4   3     2620.55     2350.88     65.10 o
  -2   4   3     2128.67     2366.44     69.88 o
  -1   4   3       53.51       46.82     21.28 o
   0   4   3     1506.76     1464.67     54.03 o
   1   4   3     2969.51     2623.04     96.45 o
   2   4   3     2195.00     2088.20     61.17 o
   3   4   3     8027.00     8147.10    207.34 o
   4   4   3      313.64      302.00     35.33 o
   5   4   3     2850.30     2796.05     91.51 o
   6   4   3      666.39      612.64     52.25 o
   7   4   3      677.65      692.06     58.26 o
   8   4   3      936.99     1003.42     74.99 o
   9   4   3      124.10      115.42     39.68 o
  10   4   3      351.51      381.72     81.87 o
  11   4   3     1262.49     1330.68    142.89 o
  12   4   3      240.93      313.33     83.39 o
  13   4   3      400.49      443.22    101.21 o
 -14   5   3       55.65       68.70     57.20 o
 -13   5   3        2.67        6.09     42.05 o
 -12   5   3      132.48       68.62     38.44 o
 -11   5   3      968.48      957.83     92.68 o
 -10   5   3      234.79      254.77     53.12 o
  -9   5   3      775.97      719.25     74.09 o
  -8   5   3       78.79       89.41     26.91 o
  -7   5   3     3525.05     3422.89     98.90 o
  -6   5   3     3467.44     3400.03     79.47 o
  -5   5   3     4332.66     4285.09     85.66 o
  -4   5   3     4205.97     4713.24     86.05 o
  -3   5   3       94.47      112.58     20.73 o
  -2   5   3      256.45      255.21     23.39 o
   0   5   3     4239.80     4314.97    178.40 o
   1   5   3     1065.90      888.32     36.87 o
   2   5   3       29.91       22.89     15.34 o
   3   5   3     4885.84     4467.38    102.66 o
   4   5   3      249.76      245.80     33.36 o
   5   5   3     1059.37      959.15     48.39 o
   6   5   3      149.87      176.08     34.53 o
   7   5   3      193.05      188.73     37.16 o
   8   5   3        7.20       31.57     25.24 o
   9   5   3     1687.38     1810.86    203.88 o
  10   5   3      226.91      225.19     68.35 o
  11   5   3      404.90      499.18     96.53 o
  12   5   3       18.66       28.55     92.11 o
 -14   6   3      791.09      762.46    125.85 o
 -13   6   3        2.85      -20.60     62.03 o
 -12   6   3       67.69       95.10     54.52 o
 -11   6   3      269.40      253.75     55.12 o
 -10   6   3      152.68      179.01     49.96 o
  -9   6   3      119.70       92.75     38.19 o
  -8   6   3     4523.27     4546.41    123.84 o
  -7   6   3       14.98       16.74     20.38 o
  -6   6   3      359.87      373.88     35.68 o
  -5   6   3     1571.63     1573.91     57.20 o
  -4   6   3     4277.04     4108.67     85.58 o
  -2   6   3      162.66      103.67     18.64 o
  -1   6   3      521.14      504.76     49.63 o
   0   6   3     1185.58     1090.32     55.10 o
   1   6   3      243.25      247.33     24.40 o
   2   6   3     3368.35     2956.43     77.29 o
   3   6   3      235.96      194.60     30.04 o
   4   6   3      363.07      439.27     42.86 o
   5   6   3     1638.78     1634.47     73.56 o
   6   6   3     2520.38     2501.28     94.51 o
   7   6   3      249.46      319.16     47.14 o
   8   6   3      174.00      215.48     41.34 o
   9   6   3       65.87       60.22     36.79 o
  10   6   3      360.34      427.68     85.65 o
  11   6   3      179.28      210.30     67.61 o
  12   6   3      443.34      519.16    104.70 o
 -13   7   3      210.36      229.25     73.77 o
 -12   7   3      187.66      264.60     75.75 o
 -11   7   3      360.74      475.70     72.57 o
 -10   7   3     2155.68     2088.78    116.47 o
  -9   7   3        6.57        1.72     28.23 o
  -8   7   3      350.60      342.15     46.06 o
  -7   7   3     3915.35     3877.09    147.16 o
  -6   7   3     2188.27     2043.53     71.13 o
  -5   7   3      340.56      312.01     34.39 o
  -4   7   3        4.55       32.42     16.81 o
  -3   7   3      736.46      846.23     64.83 o
  -2   7   3     2591.31     2605.96     68.81 o
  -1   7   3     1392.00     1290.72     73.33 o
   0   7   3     3928.07     3663.16    138.91 o
   1   7   3      828.85      984.64     43.88 o
   2   7   3       15.45       12.73     14.57 o
   3   7   3     2862.69     3031.91     88.90 o
   4   7   3     9832.66     9954.88    169.03 o
   5   7   3       26.67       43.47     23.95 o
   6   7   3      437.49      456.26     52.35 o
   7   7   3      833.45      711.08     63.57 o
   8   7   3      822.31      805.37     69.78 o
   9   7   3      144.03      133.23     43.35 o
  10   7   3      878.85      866.60    118.24 o
  11   7   3      147.41      118.00     76.49 o
  12   7   3       28.29       89.08     75.09 o
 -13   8   3      173.97      173.06    110.77 o
 -12   8   3      538.27      622.60    108.84 o
 -11   8   3      176.94      147.25     49.20 o
 -10   8   3       65.31       43.75     39.03 o
  -9   8   3      669.74      678.98     77.74 o
  -8   8   3      377.38      439.76     54.12 o
  -7   8   3     1624.85     1538.25     78.13 o
  -6   8   3       98.08       89.18     27.13 o
  -5   8   3     2458.03     2278.11     76.09 o
  -4   8   3      244.31      266.72     32.97 o
  -3   8   3     2766.30     2648.01    176.49 o
  -2   8   3      367.88      389.09     54.48 o
  -1   8   3     3835.85     3627.69    202.83 o
   0   8   3        9.92      -12.30     19.32 o
   1   8   3      548.78      494.94     58.72 o
   2   8   3       79.05       42.22     25.10 o
   3   8   3      389.74      349.05     53.75 o
   4   8   3      534.87      482.97     62.86 o
   5   8   3      161.21      167.22     41.73 o
   6   8   3     2085.74     2072.42    111.30 o
   7   8   3     2430.06     2527.26    190.99 o
   8   8   3       45.32       25.80     32.44 o
   9   8   3       15.15       25.86     38.88 o
  10   8   3       52.81       40.11     69.96 o
  11   8   3      273.24      441.68    138.05 o
 -12   9   3      306.50      295.70    112.40 o
 -11   9   3      291.80      347.44     81.45 o
 -10   9   3      199.17      207.92     64.33 o
  -9   9   3      836.52      755.97    105.26 o
  -8   9   3        0.53      -18.47     23.11 o
  -7   9   3     1856.00     1751.30    101.25 o
  -6   9   3      974.29     1006.80     71.17 o
  -5   9   3       28.97       33.52     25.03 o
  -4   9   3      165.95      163.40     35.78 o
  -3   9   3       88.22      125.24     40.01 o
  -2   9   3      251.25      223.25     47.59 o
  -1   9   3     4065.46     3911.44    170.34 o
   0   9   3      382.55      399.38     72.71 o
   1   9   3     1445.45     1389.92     91.89 o
   2   9   3       86.11      107.55     34.75 o
   3   9   3       18.17       -9.50     21.10 o
   4   9   3       97.33      156.22     42.73 o
   5   9   3      182.69      188.29     47.69 o
   6   9   3      564.58      481.23     69.72 o
   7   9   3      224.09      212.37     50.33 o
   8   9   3       80.14      140.49     46.25 o
   9   9   3       11.22       15.80     38.08 o
  10   9   3      116.57       86.28     65.30 o
  11   9   3      167.30      280.31    111.47 o
 -12  10   3      348.72      400.64    135.26 o
 -11  10   3       92.41      117.53     81.15 o
 -10  10   3       91.20       98.88     56.31 o
  -9  10   3      944.13      836.52    114.59 o
  -8  10   3      361.88      429.81     67.60 o
  -7  10   3     3668.69     3426.63    145.21 o
  -6  10   3      863.81      824.45     69.56 o
  -5  10   3      124.86       86.08     31.81 o
  -4  10   3     7367.19     6943.25    225.26 o
  -3  10   3     8114.89     8060.40    401.49 o
  -2  10   3      691.37      678.03     75.21 o
  -1  10   3      650.07      653.64     90.00 o
   0  10   3       58.79       79.76     45.50 o
   1  10   3      774.32      702.18     73.85 o
   2  10   3     1477.17     1396.76     91.44 o
   3  10   3      569.17      560.94     70.98 o
   4  10   3       38.81       45.57     32.42 o
   5  10   3      510.93      544.84     73.02 o
   6  10   3     2671.90     2587.95    132.76 o
   7  10   3      995.78     1012.19     98.38 o
   8  10   3      199.83      272.30     76.96 o
   9  10   3       60.51       96.88     56.25 o
  10  10   3      156.23      157.18     91.41 o
 -11  11   3        0.57      -42.91     44.77 o
 -10  11   3      710.42      915.29    125.48 o
  -9  11   3      133.89       81.96     54.24 o
  -8  11   3       96.30       90.68     38.46 o
  -7  11   3      227.40      240.20     54.72 o
  -6  11   3      693.32      802.81     73.31 o
  -5  11   3      351.66      292.46     48.54 o
  -4  11   3       45.90       92.06     38.30 o
  -3  11   3      455.36      535.40     73.50 o
  -2  11   3      110.04      133.01     49.99 o
  -1  11   3        0.37      -21.84     21.84 o
   0  11   3     1040.25     1035.47    115.41 o
   1  11   3       73.09       75.06     36.03 o
   2  11   3       60.44       30.72     29.43 o
   3  11   3       95.22       74.93     36.28 o
   4  11   3     1883.17     1773.83    109.38 o
   5  11   3       84.73      127.08     42.00 o
   6  11   3      344.60      352.11     65.84 o
   7  11   3       68.32       82.33     37.33 o
   8  11   3       85.68      182.69     71.59 o
   9  11   3      711.20      559.63    105.70 o
 -10  12   3       15.72        2.33     64.83 o
  -9  12   3      469.19      486.92    147.85 o
  -8  12   3      431.51      547.22     78.92 o
  -7  12   3      467.60      514.70     74.08 o
  -6  12   3       10.64       12.23     24.91 o
  -5  12   3       11.91       22.03     26.66 o
  -4  12   3      125.91      173.85     42.07 o
  -3  12   3     1054.20     1191.18    125.98 o
  -2  12   3      238.78      360.68     79.80 o
  -1  12   3      525.55      438.82     87.15 o
   0  12   3       59.91       35.13     42.87 o
   1  12   3     1006.36      898.52    118.00 o
   2  12   3      997.77     1131.09     98.45 o
   3  12   3     1472.20     1398.70    105.58 o
   4  12   3      496.89      566.22     83.77 o
   5  12   3       12.85       30.21     31.39 o
   6  12   3      193.29      291.04     60.59 o
   7  12   3        3.68       45.96     35.87 o
   8  12   3      678.35      647.85    113.13 o
  -9  13   3       56.83      155.31     92.35 o
  -8  13   3        2.22       42.41     47.41 o
  -7  13   3      710.03      865.88    170.70 o
  -6  13   3       62.44       63.59     40.06 o
  -5  13   3     5032.07     4938.83    360.77 o
  -4  13   3      114.59      108.75     53.55 o
  -3  13   3      101.42       99.63     50.57 o
  -2  13   3      204.65      189.52     61.60 o
  -1  13   3      225.16      401.31     84.93 o
   0  13   3      521.47      360.91     83.72 o
   1  13   3     1245.20     1086.81    190.29 o
   2  13   3      180.77      151.99     59.11 o
   3  13   3     1162.86     1179.41    139.17 o
   4  13   3      477.97      439.18     95.49 o
   5  13   3      730.97      723.59    115.75 o
   6  13   3       24.45       61.56     49.35 o
   7  13   3       15.03      121.56     55.81 o
  -8  14   3      694.51      869.37    185.16 o
  -7  14   3      455.35      653.84    135.49 o
  -6  14   3       26.98       80.86     46.20 o
  -5  14   3     1250.14     1294.56    145.58 o
  -4  14   3       10.52       56.01     42.37 o
  -3  14   3      447.32      578.89    106.41 o
  -2  14   3      421.99      336.29     82.03 o
  -1  14   3        3.26       78.45     42.92 o
   0  14   3        1.31       31.35     53.22 o
   1  14   3      229.81      262.05     81.39 o
   2  14   3      529.20      522.45    103.78 o
   3  14   3      598.78      547.24    102.56 o
   4  14   3      380.99      418.21    143.18 o
   5  14   3      170.69      177.07     65.26 o
   6  14   3      426.02      591.87    112.74 o
  -6  15   3     1143.76     1577.36    235.53 o
  -5  15   3      275.06      395.99     88.92 o
  -4  15   3       19.98       -7.09     40.34 o
  -3  15   3      140.78      285.56     74.56 o
  -2  15   3      323.00      413.26     93.88 o
  -1  15   3        7.66       23.76     47.81 o
   0  15   3     1309.90     1410.87    162.09 o
   1  15   3      269.38      308.53     92.96 o
   2  15   3        6.65       29.31     47.03 o
   3  15   3       92.46       67.98     65.76 o
   4  15   3      296.17      342.95    107.51 o
  -2  16   3      563.03      784.99    127.83 o
  -1  16   3      225.17      159.76     65.32 o
   0  16   3       72.19      158.97     64.41 o
   1  16   3        1.14      -34.60     46.87 o
 -14   0   4       62.98      143.18     76.96 o
 -12   0   4       44.23       45.24     57.83 o
 -10   0   4     2706.52     2798.40    226.20 o
  -8   0   4     1593.61     1461.70    145.05 o
  -6   0   4     9255.00     8738.47    288.70 o
  -4   0   4     2571.11     2414.09    130.59 o
  -2   0   4     9298.22    10202.96    210.35 o
   0   0   4      226.01      358.03     38.83 o
   2   0   4     5639.00     6278.11    256.75 o
   4   0   4     3962.54     4032.84    258.85 o
   6   0   4      386.94      405.43     64.66 o
   8   0   4     4674.45     4662.90    371.95 o
  10   0   4      556.88      601.19    145.52 o
  12   0   4        2.05       16.32     71.36 o
 -15   1   4        8.42      -34.17     41.97 o
 -14   1   4      621.96      773.39    121.64 o
 -13   1   4     1161.00     1339.89    144.27 o
 -12   1   4     1937.53     1774.27    156.24 o
 -11   1   4       88.68       69.02     44.69 o
 -10   1   4      110.24      124.51     52.25 o
  -9   1   4     1228.07     1100.01    104.05 o
  -8   1   4     6163.97     5856.65    195.84 o
  -7   1   4      416.96      373.19     59.43 o
  -6   1   4     1400.11     1335.74     45.89 o
  -5   1   4     3514.20     3999.89    196.32 o
  -4   1   4     3577.42     3435.15    134.91 o
  -3   1   4     6108.76     6296.18     93.04 o
  -2   1   4     1285.26     1371.49     59.16 o
  -1   1   4       97.48       98.07     17.82 o
   0   1   4     3189.24     3288.09     85.26 o
   1   1   4      145.15      129.39     17.34 o
   2   1   4     5320.46     5206.13     97.09 o
   3   1   4      198.60      295.43     33.15 o
   4   1   4     3408.36     3846.58    151.40 o
   5   1   4     1432.08     1419.36     64.96 o
   6   1   4     6006.55     5964.34    171.47 o
   7   1   4      885.61      952.15     64.86 o
   8   1   4      809.38      831.81     66.56 o
   9   1   4       45.11       30.76     27.22 o
  10   1   4        6.04       15.32     39.65 o
  11   1   4       98.12      104.26     59.19 o
  12   1   4      355.78      519.82    107.18 o
  13   1   4        6.88       47.25     74.62 o
 -15   2   4      425.44      428.35    103.85 o
 -14   2   4       83.18      117.00     54.82 o
 -13   2   4       20.83       32.46     38.71 o
 -12   2   4      519.95      437.96     86.45 o
 -11   2   4     1161.20     1194.91    122.64 o
 -10   2   4      288.13      370.32     78.59 o
  -9   2   4     1160.46     1127.05    101.19 o
  -8   2   4      419.85      387.82     65.99 o
  -7   2   4     1592.54     1562.47     58.90 o
  -6   2   4      260.15      319.68     39.31 o
  -5   2   4    19332.70    21627.79    384.30 o
  -4   2   4     4902.64     5993.97    216.91 o
  -3   2   4      125.66      137.58     28.28 o
  -2   2   4    10878.09    12328.93    163.72 o
  -1   2   4     4980.85     4610.23    106.99 o
   1   2   4     5699.61     5778.77    135.34 o
   2   2   4      901.24      845.22     42.92 o
   3   2   4       78.12       32.79     17.33 o
   4   2   4     4907.96     5459.56    332.56 o
   5   2   4     5117.45     5031.25    172.34 o
   6   2   4      347.53      392.78     46.05 o
   7   2   4      811.35      798.39     62.55 o
   8   2   4      259.98      281.87     44.76 o
   9   2   4     1426.74     1504.52     83.63 o
  10   2   4      216.24      151.65     62.65 o
  11   2   4       10.96       -8.10     48.66 o
  12   2   4      104.43      113.89     60.28 o
  13   2   4      283.46      312.83     89.55 o
 -15   3   4      344.69      292.68     83.15 o
 -14   3   4        1.90        2.75     46.61 o
 -13   3   4      345.06      557.52     81.13 o
 -12   3   4      463.22      521.08     74.22 o
 -11   3   4      180.98      160.69     45.74 o
 -10   3   4        0.49      -22.92     22.92 o
  -9   3   4     2724.26     2712.26    118.55 o
  -8   3   4     1137.49     1099.01     77.03 o
  -7   3   4      940.33      820.81     47.18 o
  -6   3   4     1723.20     1596.79     94.58 o
  -5   3   4      428.45      371.72     43.84 o
  -4   3   4     5183.48     5949.71     85.90 o
  -3   3   4      346.21      249.58     23.40 o
  -2   3   4        3.45       29.54     12.08 o
  -1   3   4      390.21      343.24     29.98 o
   0   3   4      269.07      194.15     17.70 o
   1   3   4     2345.66     2011.19     50.68 o
   2   3   4     4721.81     4675.01     93.99 o
   3   3   4     3278.56     3212.95     85.83 o
   4   3   4     1460.07     1576.48     66.46 o
   5   3   4      263.12      314.15     40.27 o
   6   3   4      466.79      425.65     47.21 o
   7   3   4      446.39      479.69     53.46 o
   8   3   4      114.93       83.51     30.86 o
   9   3   4      191.69      181.33     40.00 o
  10   3   4       69.00       36.71     49.59 o
  11   3   4     1059.78      948.39    132.18 o
  12   3   4      525.65      538.79    107.69 o
 -14   4   4       41.80       50.16     55.50 o
 -13   4   4       18.48       24.35     35.75 o
 -12   4   4        3.90       65.55     38.17 o
 -11   4   4       30.39       27.99     30.16 o
 -10   4   4      168.45      198.12     46.47 o
  -9   4   4      108.92       89.05     34.29 o
  -8   4   4      573.81      580.25     65.75 o
  -7   4   4     2495.81     2510.50     81.54 o
  -6   4   4     4945.12     4784.34    119.03 o
  -5   4   4     4716.11     4877.02    113.95 o
  -3   4   4      831.19      945.29     39.73 o
  -2   4   4     2067.85     1952.58     61.39 o
  -1   4   4      151.24      189.93     26.59 o
   1   4   4       17.37       20.83     12.18 o
   2   4   4        0.34       15.89     15.01 o
   3   4   4     1937.26     1997.78     69.97 o
   4   4   4     5050.13     5079.96    260.93 o
   5   4   4      677.22      751.64     56.08 o
   6   4   4       37.81       54.07     24.41 o
   7   4   4      276.04      263.67     43.88 o
   8   4   4      486.89      580.61     60.39 o
   9   4   4      113.67      142.31     45.80 o
  10   4   4      402.14      410.58     89.74 o
  11   4   4       45.08       59.00     56.40 o
  12   4   4       10.37       20.06     44.91 o
 -14   5   4      229.07      316.74     88.17 o
 -13   5   4       36.66       75.23     49.59 o
 -12   5   4       20.98       49.85     35.78 o
 -11   5   4      139.72      123.61     42.75 o
 -10   5   4      204.50      194.68     49.34 o
  -9   5   4      733.66      751.77     76.27 o
  -8   5   4     4295.95     4223.92    142.94 o
  -7   5   4      210.99      190.68     32.28 o
  -6   5   4      971.28     1000.21     46.66 o
  -5   5   4      250.06      237.12     27.54 o
  -4   5   4     1606.61     1468.26     50.24 o
  -3   5   4     1194.93     1208.21     46.16 o
  -2   5   4      320.25      214.70     34.53 o
  -1   5   4      152.77      184.73     28.57 o
   0   5   4     1768.17     1816.64     86.78 o
   1   5   4     3466.45     3532.35    105.98 o
   2   5   4      778.47      649.46     41.88 o
   3   5   4      680.82      633.59     45.95 o
   4   5   4       81.68       67.48     24.71 o
   5   5   4      122.80      163.82     33.66 o
   6   5   4      876.81      899.15     65.35 o
   7   5   4      733.83      752.54     65.03 o
   8   5   4      267.05      282.07     47.20 o
   9   5   4      436.65      480.04     70.43 o
  10   5   4      277.16      415.88     87.36 o
  11   5   4      481.41      623.49    108.95 o
  12   5   4       84.00       88.94     55.40 o
 -14   6   4      106.32      137.73     62.37 o
 -13   6   4      109.23      213.00     68.34 o
 -12   6   4      406.57      389.60     67.93 o
 -11   6   4       73.84       15.76     36.63 o
 -10   6   4      990.54      882.69     87.10 o
  -9   6   4      690.76      775.83     97.34 o
  -8   6   4       21.71       17.02     21.28 o
  -7   6   4     4415.04     4396.07    116.60 o
  -6   6   4       44.55       36.91     18.73 o
  -5   6   4     2660.99     2553.17     80.07 o
  -4   6   4        3.45       12.49     15.83 o
  -3   6   4       48.91       65.61     19.97 o
  -2   6   4     4399.36     4482.34    127.24 o
  -1   6   4     2021.21     1659.50     79.23 o
   0   6   4     2185.27     2365.86     80.71 o
   1   6   4     5293.45     5492.81    155.72 o
   2   6   4      137.89      154.39     25.73 o
   3   6   4       14.13      -11.16     15.98 o
   4   6   4     1449.88     1311.21     65.67 o
   5   6   4     1503.94     1621.28     76.65 o
   6   6   4       27.13       62.58     28.59 o
   7   6   4       11.33       33.88     26.94 o
   8   6   4      250.12      248.50     44.99 o
   9   6   4      427.16      507.45     85.75 o
  10   6   4      113.36      104.56     53.12 o
  11   6   4       39.52       65.89     44.98 o
  12   6   4       19.54       40.11     66.70 o
 -13   7   4      430.65      498.20    105.14 o
 -12   7   4       20.59        4.87     29.56 o
 -11   7   4      222.15      210.91     52.81 o
 -10   7   4      139.05      178.57     48.98 o
  -9   7   4     1537.54     1605.96    117.77 o
  -8   7   4      154.91      149.86     34.59 o
  -7   7   4     2534.88     2445.26     92.29 o
  -6   7   4     1198.14     1209.18     57.53 o
  -5   7   4     1715.94     1739.13     63.60 o
  -4   7   4       38.77       72.53     22.03 o
  -3   7   4     4044.58     3836.57    123.94 o
  -2   7   4     1348.23     1377.67     89.94 o
  -1   7   4       42.47       15.41     25.30 o
   0   7   4      215.92      195.58     34.24 o
   1   7   4     1386.65     1229.73     75.09 o
   2   7   4      332.71      362.91     52.78 o
   3   7   4     2363.22     2194.15    103.59 o
   4   7   4       83.30       98.94     35.57 o
   5   7   4      264.02      254.62     50.92 o
   6   7   4       62.80       88.36     38.75 o
   7   7   4      279.94      283.66     56.60 o
   8   7   4       42.38       80.44     38.14 o
   9   7   4       81.78      122.98     56.67 o
  10   7   4       40.96       76.02     58.77 o
  11   7   4       59.58      107.27     67.16 o
 -13   8   4       12.73      -43.38     43.38 o
 -12   8   4      312.72      306.89     83.27 o
 -11   8   4      425.33      372.40     84.88 o
 -10   8   4      964.30     1025.63    120.13 o
  -9   8   4       44.57       46.28     43.84 o
  -8   8   4      804.91      751.03     76.14 o
  -7   8   4     2272.57     2269.48    111.70 o
  -6   8   4     5781.44     5825.31    142.75 o
  -5   8   4     2733.46     2614.16     97.08 o
  -4   8   4       42.03       11.10     25.78 o
  -3   8   4      121.84       65.28     31.45 o
  -2   8   4     2196.96     2055.01    117.61 o
  -1   8   4     1555.53     1357.38    109.68 o
   0   8   4     3653.64     3474.85    109.62 o
   1   8   4       21.14       12.92     24.02 o
   2   8   4      284.61      297.20     50.71 o
   3   8   4       12.03       -3.71     22.63 o
   4   8   4      542.64      603.35     70.18 o
   5   8   4      229.09      245.17     53.58 o
   6   8   4      603.22      640.54     84.39 o
   7   8   4     1789.50     1628.04    134.96 o
   8   8   4     1554.99     1726.86    111.97 o
   9   8   4        1.52      -25.25     33.47 o
  10   8   4        4.30      136.19     79.75 o
  11   8   4      171.55       87.22     79.29 o
 -12   9   4      444.60      413.56     93.93 o
 -11   9   4       38.26       26.50     45.05 o
 -10   9   4        9.70      -34.92     34.92 o
  -9   9   4       66.53      104.54     48.85 o
  -8   9   4     1066.92     1113.96     89.26 o
  -7   9   4      555.01      495.22     66.93 o
  -6   9   4       14.21       11.98     22.19 o
  -5   9   4     1581.47     1379.93     75.69 o
  -4   9   4      946.64     1070.17     82.88 o
  -3   9   4      605.13      621.57     68.26 o
  -2   9   4     4268.38     4063.39    165.64 o
  -1   9   4      102.00       74.36     33.59 o
   0   9   4       14.22       -4.05     20.54 o
   1   9   4        5.44       10.28     24.56 o
   2   9   4     2564.42     2503.87    134.50 o
   3   9   4       33.18       52.18     30.13 o
   4   9   4      166.55      194.17     47.48 o
   5   9   4       77.06       82.30     36.22 o
   6   9   4     3478.99     3403.26    155.10 o
   7   9   4      303.16      266.88     60.11 o
   8   9   4     2184.54     1992.05    122.30 o
   9   9   4       61.71      115.73     55.69 o
  10   9   4       15.25        8.40     51.30 o
 -12  10   4       87.11       43.38     64.83 o
 -11  10   4      490.71      461.52    100.17 o
 -10  10   4      472.85      427.63     93.31 o
  -9  10   4       65.86       41.54     39.60 o
  -8  10   4       53.91       78.63     34.66 o
  -7  10   4      310.30      356.05     59.88 o
  -6  10   4      818.02      808.22     71.09 o
  -5  10   4     3179.74     3154.35    139.12 o
  -4  10   4      481.99      531.34     71.29 o
  -3  10   4     1407.80     1503.88     99.55 o
  -2  10   4      169.65      149.19     44.05 o
  -1  10   4     1055.37     1005.10    107.72 o
   0  10   4      105.97      142.95     56.07 o
   1  10   4     3465.58     3563.69    143.53 o
   2  10   4      182.49      203.99     47.21 o
   3  10   4       16.67       10.09     29.07 o
   4  10   4     1313.83     1325.35    100.16 o
   5  10   4     2547.69     2615.50    134.04 o
   6  10   4      102.59       72.77     41.89 o
   7  10   4        1.12       15.36     35.57 o
   8  10   4      976.70      971.51    103.26 o
   9  10   4       63.18      176.56     64.77 o
 -11  11   4       17.93       31.54     49.63 o
 -10  11   4       10.08       17.00     44.39 o
  -9  11   4      804.38      844.34    120.20 o
  -8  11   4       52.13       46.75     32.85 o
  -7  11   4     1516.35     1557.04    106.58 o
  -6  11   4       31.78       17.26     26.86 o
  -5  11   4      327.26      353.32     52.34 o
  -4  11   4     1208.36     1289.65     81.53 o
  -3  11   4     4810.92     4669.84    244.32 o
  -2  11   4     1223.11     1074.42     95.08 o
  -1  11   4      915.36      973.01    111.11 o
   0  11   4      626.68      464.35     89.56 o
   1  11   4     1772.10     1754.01    108.55 o
   2  11   4      350.80      322.08     57.73 o
   3  11   4     3711.11     3769.55    158.18 o
   4  11   4      544.58      536.10     76.12 o
   5  11   4      128.99      168.33     50.82 o
   6  11   4      302.62      274.94     57.02 o
   7  11   4      601.19      758.49     95.40 o
   8  11   4       78.08       50.16     43.41 o
   9  11   4       89.36      111.89     89.08 o
 -10  12   4       69.30      179.75     67.93 o
  -9  12   4      284.62      449.62     96.37 o
  -8  12   4      314.69      360.96     67.28 o
  -7  12   4      156.06      153.04     46.04 o
  -6  12   4      543.75      593.13     69.87 o
  -5  12   4     1149.22     1127.54     95.86 o
  -4  12   4      344.46      302.84     51.04 o
  -3  12   4      766.20      596.83     81.06 o
  -2  12   4     1681.38     1634.55    132.91 o
  -1  12   4      750.02      813.76    110.85 o
   0  12   4      169.02      336.63     85.52 o
   1  12   4       93.37      116.37     55.41 o
   2  12   4      120.52      137.89     43.49 o
   3  12   4      397.40      373.11     65.42 o
   4  12   4     2095.65     2090.11    127.29 o
   5  12   4      407.09      485.67     75.58 o
   6  12   4      264.06      230.86     57.38 o
   7  12   4        0.17       37.74     38.28 o
   8  12   4        1.40       36.60     47.11 o
  -9  13   4        0.57      -22.39     69.96 o
  -8  13   4      149.07      172.48    102.37 o
  -7  13   4       12.17        9.62     40.04 o
  -6  13   4      232.34      237.63     58.81 o
  -5  13   4        0.23       -4.25     24.19 o
  -4  13   4     1285.35     1535.35    108.77 o
  -3  13   4       16.77       25.90     38.58 o
  -2  13   4       54.53       53.41     41.97 o
  -1  13   4       58.25       87.16     46.52 o
   0  13   4      101.52       86.09     60.19 o
   1  13   4        0.16      -30.70     45.17 o
   2  13   4     2693.38     2858.03    148.47 o
   3  13   4      283.21      268.03     59.30 o
   4  13   4      433.78      495.80     77.35 o
   5  13   4       24.93       59.46     38.40 o
   6  13   4      117.01      179.34     51.62 o
   7  13   4       39.70       73.98     43.01 o
  -7  14   4      586.76      689.41    196.35 o
  -6  14   4      677.93      666.86    115.58 o
  -5  14   4     1028.88     1201.93    141.74 o
  -4  14   4        4.11        9.30     40.50 o
  -3  14   4        2.66        0.03     45.71 o
  -2  14   4      143.88      249.96     74.65 o
  -1  14   4      801.45      850.08    125.74 o
   0  14   4      378.46      456.42    102.46 o
   1  14   4      186.49      236.79     77.45 o
   2  14   4        2.54      -32.79     32.79 o
   3  14   4      238.69      170.31     63.87 o
   4  14   4     1346.03     1385.04    158.13 o
   5  14   4      421.61      532.52    106.95 o
  -5  15   4       94.29      129.33     57.02 o
  -4  15   4       24.89       58.64     40.03 o
  -3  15   4      579.90      784.53    122.90 o
  -2  15   4      235.01      252.09     75.60 o
  -1  15   4       73.36       77.28     49.75 o
   0  15   4        0.17      -27.77     42.57 o
   1  15   4      143.26      205.95     74.45 o
   2  15   4      295.12      374.07     95.73 o
   3  15   4        2.89       22.98     37.72 o
 -15   0   5      135.91      180.50     91.41 o
 -13   0   5      244.44      313.42    107.74 o
 -11   0   5      541.15      431.89    117.07 o
  -9   0   5      556.48      478.06    108.67 o
  -7   0   5      715.83      482.26     91.88 o
  -5   0   5    10524.37    12314.42    684.91 o
  -3   0   5    24562.37    28463.45    377.32 o
  -1   0   5     3291.61     3537.03    105.85 o
   1   0   5     1466.62     1299.65     48.28 o
   3   0   5    13106.28    13493.21    575.07 o
   5   0   5     2856.90     2733.02    275.18 o
   7   0   5     5901.50     5852.31    349.10 o
   9   0   5       57.46       69.16     44.29 o
  11   0   5      101.74      260.72    114.27 o
 -15   1   5      210.42      322.07     86.86 o
 -14   1   5      152.26      199.82     65.27 o
 -13   1   5      444.73      491.62     96.52 o
 -12   1   5     2517.45     2615.87    170.63 o
 -11   1   5     2146.65     2116.95    147.02 o
 -10   1   5       13.77        2.30     35.39 o
  -9   1   5       11.46       -8.37     26.00 o
  -8   1   5        0.52        5.26     25.85 o
  -7   1   5     1395.02     1354.76     91.93 o
  -6   1   5     8474.87     8964.32    171.63 o
  -5   1   5     3385.20     3737.79    107.80 o
  -4   1   5      455.54      551.09     56.68 o
  -3   1   5       15.52        2.36     14.47 o
  -2   1   5     3961.63     4044.54    193.56 o
  -1   1   5     9503.73     9795.81    164.36 o
   0   1   5       53.88       30.47     12.68 o
   1   1   5     1120.66     1019.51     38.20 o
   2   1   5       19.10       21.88     13.32 o
   3   1   5     1918.42     1762.63     69.14 o
   4   1   5     2770.93     2758.06    111.41 o
   5   1   5     1114.54     1039.37     61.60 o
   6   1   5        1.52       17.38     21.66 o
   7   1   5        2.11       21.63     22.79 o
   8   1   5      549.11      557.48     60.58 o
   9   1   5      225.54      212.33     44.30 o
  10   1   5      768.03      801.67    117.73 o
  11   1   5       55.73      124.98     66.61 o
  12   1   5        1.20       52.61     51.79 o
 -15   2   5        9.42        6.23     45.95 o
 -14   2   5     1349.08     1329.26    119.65 o
 -13   2   5        6.96       32.68     39.33 o
 -12   2   5     1143.95      866.78    116.57 o
 -11   2   5      140.22       90.49     45.01 o
 -10   2   5       10.84      -14.04     33.35 o
  -9   2   5      484.20      469.33     75.09 o
  -8   2   5     2874.38     2675.66    136.33 o
  -7   2   5      654.70      637.13     42.82 o
  -6   2   5      443.59      523.52     31.41 o
  -5   2   5     1909.15     2231.66     81.84 o
  -4   2   5    19808.78    22857.57    591.46 o
  -3   2   5      831.83      904.91     38.72 o
  -2   2   5       42.35       21.46     16.17 o
  -1   2   5       14.94       20.65     18.28 o
   0   2   5     2443.94     2241.59     62.68 o
   1   2   5      225.03      191.65     22.34 o
   2   2   5     8069.13     7570.84    175.44 o
   3   2   5       41.19       37.45     28.18 o
   4   2   5      469.44      548.46     48.13 o
   5   2   5     1587.84     1553.68     72.66 o
   6   2   5     3195.26     3142.81    142.11 o
   7   2   5        6.81       11.92     24.40 o
   8   2   5       25.57       35.13     26.42 o
   9   2   5       56.98       54.85     29.48 o
  10   2   5      812.87      882.17    121.72 o
  11   2   5       10.13        8.83     43.52 o
  12   2   5      305.00      378.06    168.37 o
 -15   3   5       23.38       92.45     53.44 o
 -14   3   5      240.47      309.91     65.89 o
 -13   3   5      104.68      100.15     43.62 o
 -12   3   5        8.57       39.83     28.42 o
 -11   3   5      297.95      312.34     58.66 o
 -10   3   5     2569.69     2496.92    122.00 o
  -9   3   5      696.24      648.32     70.77 o
  -8   3   5       74.63       56.00     27.38 o
  -7   3   5      628.95      600.06     43.14 o
  -6   3   5     5215.64     5119.38    178.23 o
  -5   3   5      319.95      257.99     24.21 o
  -4   3   5    10985.73    12369.87    440.06 o
  -3   3   5     9945.30    11209.24    139.55 o
  -2   3   5      269.93      220.11     22.29 o
  -1   3   5     3233.30     3126.13     79.39 o
   0   3   5      510.50      402.49     26.70 o
   1   3   5     1153.78     1017.35     40.94 o
   2   3   5      132.17      131.37     25.25 o
   3   3   5      592.30      589.77     52.49 o
   4   3   5      414.72      405.86     50.00 o
   5   3   5      456.23      408.55     54.63 o
   6   3   5      628.84      633.70     67.66 o
   7   3   5      500.99      562.75     59.13 o
   8   3   5      649.78      729.55     68.40 o
   9   3   5       88.83      107.89     34.98 o
  10   3   5      713.38      732.98    113.44 o
  11   3   5        1.90       38.01     48.10 o
  12   3   5       19.73       42.80     48.48 o
 -14   4   5        9.96       45.56     38.76 o
 -13   4   5      569.75      754.54    107.43 o
 -12   4   5      222.30      187.64     50.76 o
 -11   4   5        3.55      -22.71     24.16 o
 -10   4   5        0.30       -3.22     27.20 o
  -9   4   5     5169.60     4734.74    288.21 o
  -8   4   5      443.97      428.57     57.59 o
  -7   4   5     7698.53     7415.65    139.15 o
  -6   4   5      601.02      532.56     34.87 o
  -5   4   5      311.23      286.68     27.68 o
  -4   4   5      277.66      309.16     45.41 o
  -3   4   5     5971.63     5717.91    130.60 o
  -2   4   5      967.39      962.01     36.94 o
  -1   4   5       73.04       77.56     20.09 o
   0   4   5     1099.03     1210.54     43.54 o
   1   4   5     4360.83     3948.90    137.50 o
   2   4   5      416.28      408.01     37.72 o
   3   4   5     7043.33     7566.11    143.39 o
   4   4   5        9.31       10.97     18.99 o
   5   4   5       25.68       19.03     22.34 o
   6   4   5       76.24       83.18     30.05 o
   7   4   5      419.64      462.27     55.56 o
   8   4   5        0.27       11.70     25.25 o
   9   4   5        0.29      -11.51     24.74 o
  10   4   5      296.78      317.00     82.67 o
  11   4   5      384.53      480.29    100.40 o
  12   4   5        5.12       41.95     46.23 o
 -14   5   5      180.45      242.13     76.89 o
 -13   5   5       32.55       48.47     35.87 o
 -12   5   5        0.89      -21.15     30.37 o
 -11   5   5       44.50       77.08     38.79 o
 -10   5   5       94.42       75.77     37.93 o
  -9   5   5      225.44      228.75     49.68 o
  -8   5   5        0.20        2.57     22.33 o
  -7   5   5     1473.45     1513.72     68.74 o
  -6   5   5     1798.99     1908.15     62.13 o
  -5   5   5     6412.16     6877.74    206.31 o
  -4   5   5       55.48       65.16     17.88 o
  -3   5   5       93.35      102.86     20.00 o
  -2   5   5     3670.77     3653.14    110.07 o
  -1   5   5     3598.01     3548.09    129.26 o
   0   5   5      241.97      208.11     32.53 o
   1   5   5     1550.51     1506.69     76.28 o
   2   5   5     1017.01     1072.21     58.30 o
   3   5   5       12.23       41.50     20.73 o
   4   5   5      381.54      369.04     43.75 o
   5   5   5     1572.88     1492.83     75.39 o
   6   5   5      612.52      553.41     57.58 o
   7   5   5      213.21      206.13     41.86 o
   8   5   5      105.38      144.55     38.85 o
   9   5   5     1552.88     1765.97    138.23 o
  10   5   5        3.80        7.79     36.78 o
  11   5   5       24.86       -0.84     37.41 o
 -14   6   5      168.23      395.61     96.01 o
 -13   6   5      158.03      111.10     46.82 o
 -12   6   5      124.92      185.15     48.80 o
 -11   6   5        8.45      -14.69     25.88 o
 -10   6   5      317.71      319.88     59.00 o
  -9   6   5      360.75      354.98     58.53 o
  -8   6   5     2098.60     1935.86    146.94 o
  -7   6   5     1447.17     1388.34     69.66 o
  -6   6   5        3.40       31.97     17.50 o
  -5   6   5      136.99      185.84     27.19 o
  -4   6   5      359.36      300.31     31.79 o
  -3   6   5     1046.05      947.50     62.48 o
  -2   6   5      859.32      673.23     58.86 o
  -1   6   5      146.15      144.78     29.79 o
   0   6   5     1615.83     1545.76     70.22 o
   1   6   5      308.77      285.65     39.76 o
   2   6   5     2205.27     2255.21    102.23 o
   3   6   5       11.72       23.19     25.80 o
   4   6   5      538.78      537.84     64.44 o
   5   6   5       13.14       19.62     27.27 o
   6   6   5     1217.11     1187.12     94.75 o
   7   6   5       16.71       32.92     30.87 o
   8   6   5      158.37      152.90     46.15 o
   9   6   5       31.23       62.83     38.32 o
  10   6   5       68.27      110.07     67.63 o
  11   6   5       54.85      119.86     79.75 o
 -13   7   5      101.27      119.20     49.64 o
 -12   7   5      561.74      580.28     86.00 o
 -11   7   5       29.16        3.16     30.65 o
 -10   7   5     1631.81     1462.95    103.19 o
  -9   7   5        0.47        7.05     28.88 o
  -8   7   5        5.33       43.90     38.74 o
  -7   7   5      144.20      147.17     39.00 o
  -6   7   5     1779.32     1799.96     78.74 o
  -5   7   5     1802.02     1870.83     88.59 o
  -4   7   5      620.13      618.72     60.98 o
  -3   7   5      296.82      232.57     43.52 o
  -2   7   5     1655.46     1479.01     83.08 o
  -1   7   5      657.30      638.16     63.95 o
   0   7   5     1117.16      944.35     80.24 o
   1   7   5      845.84      903.44     74.40 o
   2   7   5      317.18      316.89     52.58 o
   3   7   5        0.65       -8.18     21.56 o
   4   7   5     2085.76     2269.40    113.60 o
   5   7   5      333.67      346.01     58.88 o
   6   7   5       89.55      126.42     44.18 o
   7   7   5      396.99      413.96     69.21 o
   8   7   5     1816.04     1704.86    135.37 o
   9   7   5       63.07       23.87     39.95 o
  10   7   5      420.73      440.28    129.66 o
  11   7   5       16.61      -24.72     51.30 o
 -13   8   5      415.87      413.58     91.10 o
 -12   8   5      125.40      196.13     63.94 o
 -11   8   5      397.31      416.32     88.26 o
 -10   8   5        3.30       28.21     37.76 o
  -9   8   5      584.12      406.71     82.54 o
  -8   8   5      299.46      287.99     51.45 o
  -7   8   5       88.33       84.93     34.77 o
  -6   8   5       13.63       21.94     23.11 o
  -5   8   5     5216.35     5496.09    254.94 o
  -4   8   5      179.54      183.15     41.22 o
  -3   8   5     1730.95     1737.21    104.03 o
  -2   8   5      595.75      629.51     67.04 o
  -1   8   5      173.01      176.93     40.87 o
   0   8   5      175.19      145.11     34.05 o
   1   8   5     2800.71     2708.09    119.21 o
   2   8   5      223.33      167.10     41.18 o
   3   8   5     2352.10     2339.43    132.79 o
   4   8   5      190.26      229.95     52.31 o
   5   8   5       71.23       87.28     37.37 o
   6   8   5      930.61      838.82     89.15 o
   7   8   5     2253.05     2101.44    147.05 o
   8   8   5       18.33       28.20     29.81 o
   9   8   5      232.18      313.82     78.61 o
  10   8   5        7.96       20.52     47.57 o
 -12   9   5       44.77       51.53     53.57 o
 -11   9   5      344.66      453.19     93.50 o
 -10   9   5      108.27      143.91     59.83 o
  -9   9   5      310.46      334.06     80.75 o
  -8   9   5        6.17       31.44     24.10 o
  -7   9   5      440.85      499.49     67.59 o
  -6   9   5     1235.96     1224.85     75.86 o
  -5   9   5     4195.12     4504.39    136.79 o
  -4   9   5      102.05      144.62     40.73 o
  -3   9   5      411.43      378.23     58.04 o
  -2   9   5      626.04      713.57     75.09 o
  -1   9   5     2855.66     2708.85    122.91 o
   0   9   5     1169.47     1158.80     82.00 o
   1   9   5       36.00       41.64     29.63 o
   2   9   5      152.64      109.97     41.82 o
   3   9   5     1080.50     1180.12     93.34 o
   4   9   5       21.44       27.80     31.00 o
   5   9   5     1337.50     1368.83    147.43 o
   6   9   5      262.61      208.53     51.74 o
   7   9   5        0.67      -13.69     30.87 o
   8   9   5      163.16      123.68     43.89 o
   9   9   5      407.62      469.76     99.31 o
  10   9   5        2.59       67.63     68.09 o
 -12  10   5      173.43      117.30     64.09 o
 -11  10   5        4.97        0.03     35.40 o
 -10  10   5      257.99      286.74     80.41 o
  -9  10   5      485.83      372.11     86.07 o
  -8  10   5      505.13      674.71     82.01 o
  -7  10   5       17.39       -3.41     24.46 o
  -6  10   5      132.09      119.42     34.92 o
  -5  10   5     4834.65     4814.73    178.77 o
  -4  10   5     2493.20     2349.01    205.96 o
  -3  10   5     1126.75     1127.55     90.16 o
  -2  10   5      190.19      212.64     51.27 o
  -1  10   5     2058.97     1921.75    111.21 o
   0  10   5      175.65      175.05     55.55 o
   1  10   5      964.26     1006.17     91.46 o
   2  10   5       31.78       28.88     29.21 o
   3  10   5       58.69      160.28     44.20 o
   4  10   5      499.91      520.24     74.34 o
   5  10   5      265.22      296.31     85.82 o
   6  10   5     1586.01     1605.66    119.02 o
   7  10   5       24.09       80.34     40.63 o
   8  10   5       65.96       33.14     38.80 o
   9  10   5      171.07       87.23     59.18 o
 -11  11   5        9.36       -4.01     43.69 o
 -10  11   5      205.10      198.37     70.52 o
  -9  11   5      228.98      198.92     71.38 o
  -8  11   5       16.34      -10.55     37.86 o
  -7  11   5       45.86       66.57     32.62 o
  -6  11   5      771.83      864.07     86.57 o
  -5  11   5       79.52      121.82     36.84 o
  -4  11   5      150.68      205.97     52.47 o
  -3  11   5     2096.15     1843.36    119.02 o
  -2  11   5     2792.66     2935.38    139.57 o
  -1  11   5      179.65      117.95     47.62 o
   0  11   5      717.28      664.17     98.43 o
   1  11   5       19.50       13.09     27.22 o
   2  11   5      165.07      158.55     46.68 o
   3  11   5      223.15      232.19     53.02 o
   4  11   5     2122.44     2327.06    131.51 o
   5  11   5      206.36      213.26     53.32 o
   6  11   5        0.72       21.16     33.37 o
   7  11   5       25.07      -17.35     30.50 o
   8  11   5      275.08      304.05     67.36 o
 -10  12   5       22.18       36.98     46.47 o
  -9  12   5      517.58      532.19    103.96 o
  -8  12   5      359.36      353.55     68.21 o
  -7  12   5      526.52      496.01     96.58 o
  -6  12   5      466.34      441.59     72.65 o
  -5  12   5       74.07      103.92     34.89 o
  -4  12   5     1034.03     1131.28    137.36 o
  -3  12   5      435.59      472.39     73.25 o
  -2  12   5       81.15       72.36     45.72 o
  -1  12   5      900.87      700.66    106.43 o
   0  12   5        5.83       41.65     58.53 o
   1  12   5      259.99      312.82     60.70 o
   2  12   5     1306.62     1321.78    109.38 o
   3  12   5     1209.55     1297.24    125.50 o
   4  12   5       25.39       65.60     35.14 o
   5  12   5      107.10       59.42     38.11 o
   6  12   5      673.10      723.67     95.83 o
   7  12   5        9.96       56.09     40.61 o
  -9  13   5       23.22       14.10     44.12 o
  -8  13   5      131.20      169.39     53.19 o
  -7  13   5      458.49      491.38     78.31 o
  -6  13   5       24.46       24.26     31.63 o
  -5  13   5     1669.70     1945.53    108.23 o
  -4  13   5       48.69       39.07     44.33 o
  -3  13   5     1279.47     1343.77    141.87 o
  -2  13   5       80.74      115.63     52.55 o
  -1  13   5     1720.90     1647.25    142.53 o
   0  13   5      124.09      120.19     58.69 o
   1  13   5      110.40      103.31     63.32 o
   2  13   5      144.93      127.38     47.27 o
   3  13   5      594.62      647.44     89.42 o
   4  13   5       66.55       82.10     37.90 o
   5  13   5      493.56      604.93     88.13 o
   6  13   5       15.29        0.18     33.15 o
  -7  14   5       95.35      112.67     57.22 o
  -6  14   5       40.65       48.24     46.02 o
  -5  14   5       59.51       98.06     44.65 o
  -4  14   5      288.03      285.70     75.74 o
  -3  14   5      404.53      460.74     94.32 o
  -2  14   5        8.71       12.59     66.23 o
  -1  14   5       24.89        6.00     36.85 o
   0  14   5      333.88      354.85     89.71 o
   1  14   5      142.96      240.41     81.62 o
   2  14   5      442.31      475.23    103.57 o
   3  14   5      261.67      286.85     63.22 o
   4  14   5        4.43       -2.35     31.54 o
  -5  15   5      121.91      185.72     65.44 o
  -4  15   5       26.62       55.38     46.29 o
  -3  15   5       87.23      149.77     84.19 o
  -2  15   5      444.21      459.58     98.05 o
  -1  15   5       13.75       -3.03     36.38 o
   0  15   5      614.51      732.29    127.61 o
   1  15   5       80.28       90.71     69.03 o
   2  15   5        3.08       25.91     39.90 o
 -14   0   6       16.82       65.30     59.23 o
 -12   0   6     1753.55     1694.43    197.75 o
 -10   0   6     4684.50     4507.75    283.57 o
  -8   0   6       60.45       40.11     45.24 o
  -6   0   6     8807.51     9619.90    161.82 o
  -4   0   6       89.02       96.34     34.75 o
  -2   0   6     4924.57     4909.32    191.22 o
   0   0   6       56.39       13.24     29.15 o
   2   0   6     3145.90     3034.85    106.75 o
   4   0   6     2558.24     2444.13    218.74 o
   6   0   6       30.13       11.23     31.03 o
   8   0   6      127.12       99.55     55.50 o
  10   0   6      160.63      241.13    103.54 o
  12   0   6      197.49      291.50    115.67 o
 -15   1   6        6.55       38.47     46.82 o
 -14   1   6      891.68      871.44    150.41 o
 -13   1   6      216.65      299.95     77.15 o
 -12   1   6       18.19        8.73     29.31 o
 -11   1   6      581.25      584.96     94.94 o
 -10   1   6     1131.37     1176.12    195.89 o
  -9   1   6      981.85      828.25     92.89 o
  -8   1   6      602.49      466.06     70.03 o
  -7   1   6      330.69      327.41     81.62 o
  -6   1   6      146.82      160.49     25.12 o
  -5   1   6     1319.12     1510.69    103.89 o
  -4   1   6     8298.63     8856.43    328.79 o
  -3   1   6      823.43      767.24     55.33 o
  -2   1   6     3984.36     4542.37    131.58 o
  -1   1   6       25.99       29.79     13.03 o
   0   1   6       88.50       49.75     15.23 o
   1   1   6     1325.21     1498.82     49.24 o
   2   1   6     2446.43     2669.71    100.74 o
   3   1   6      795.60      820.27     53.09 o
   4   1   6      216.99      256.08     38.22 o
   5   1   6      480.58      469.65     51.24 o
   6   1   6      406.94      372.17     49.40 o
   7   1   6       54.31       48.12     26.81 o
   8   1   6      133.16      152.84     38.66 o
   9   1   6      258.04      232.58     45.59 o
  10   1   6      562.20      414.23     94.46 o
  11   1   6       22.43       40.10     46.15 o
 -15   2   6      567.48      668.54    138.01 o
 -14   2   6      222.30      176.66     68.03 o
 -13   2   6      401.60      349.41     84.51 o
 -12   2   6       13.72        9.99     32.65 o
 -11   2   6     1716.19     1812.89    136.30 o
 -10   2   6       25.00       27.50     37.65 o
  -9   2   6      119.02      108.18     44.39 o
  -8   2   6      126.61      151.33     47.79 o
  -7   2   6     2450.23     2164.94    128.03 o
  -6   2   6      110.40      102.71     18.68 o
  -5   2   6     4563.44     4579.64    110.89 o
  -4   2   6      480.58      525.13     38.76 o
  -3   2   6     4649.16     5002.88     96.14 o
  -2   2   6       51.97       87.91     22.31 o
  -1   2   6     2667.79     2421.68     72.31 o
   0   2   6     3636.43     3843.63     76.89 o
   1   2   6     2303.80     2224.19     61.08 o
   2   2   6     1743.54     1746.84     55.72 o
   3   2   6     4420.53     4640.56    114.77 o
   4   2   6     1186.11     1266.26     66.20 o
   5   2   6     1831.51     1822.78     83.08 o
   6   2   6      868.83      900.78     68.87 o
   7   2   6      154.75      162.56     37.75 o
   8   2   6        0.12        2.39     21.92 o
   9   2   6      391.10      640.14     70.01 o
  10   2   6       58.75       95.43     60.31 o
  11   2   6        1.23        0.39     40.37 o
 -15   3   6      250.21      254.38     62.47 o
 -14   3   6      502.60      549.10     83.65 o
 -13   3   6      206.60      209.54     55.28 o
 -12   3   6     1112.63     1064.29    101.44 o
 -11   3   6       68.70        4.20     44.85 o
 -10   3   6        7.32        4.96     25.04 o
  -9   3   6     1520.73     1577.06     94.61 o
  -8   3   6      439.95      355.24     52.39 o
  -7   3   6      456.87      445.12     53.08 o
  -6   3   6     1527.56     1620.72     69.25 o
  -5   3   6      865.56      838.46     47.40 o
  -4   3   6      941.67      823.26     42.27 o
  -3   3   6    12750.98    13543.50    351.61 o
  -2   3   6      549.83      656.35     49.99 o
  -1   3   6      485.59      536.65     41.70 o
   0   3   6     1232.41     1102.68     46.70 o
   1   3   6     8324.09     7884.45    140.20 o
   2   3   6     1720.45     1684.41     62.86 o
   3   3   6     2004.30     1940.35     76.27 o
   4   3   6      578.59      655.12     55.38 o
   5   3   6       15.56       13.48     22.48 o
   6   3   6      249.05      283.08     52.38 o
   7   3   6      714.19      791.12     81.64 o
   8   3   6      174.89      220.15     44.09 o
   9   3   6      775.31      746.29     75.80 o
  10   3   6       14.05       61.56     49.87 o
  11   3   6      316.02      327.88     86.88 o
 -14   4   6      111.51      107.65     44.18 o
 -13   4   6        1.38       -5.14     32.67 o
 -12   4   6      579.32      624.60     83.07 o
 -11   4   6      464.15      427.31     67.76 o
 -10   4   6      935.39      909.18     85.84 o
  -9   4   6      435.15      330.41     55.57 o
  -8   4   6       27.46       35.70     27.37 o
  -7   4   6     1975.03     1966.09     75.12 o
  -6   4   6      551.78      538.30     36.65 o
  -5   4   6      297.92      280.04     28.68 o
  -4   4   6     1791.37     1789.48     60.07 o
  -3   4   6      147.03      162.32     23.17 o
  -2   4   6     3024.26     2797.83     66.30 o
  -1   4   6      167.69      125.19     26.78 o
   0   4   6      300.54      241.02     24.25 o
   1   4   6      769.04      766.80     40.66 o
   2   4   6      569.95      634.15     47.62 o
   3   4   6       12.47       46.98     24.67 o
   4   4   6     2191.50     2079.58     84.91 o
   5   4   6      232.73      268.95     43.90 o
   6   4   6       12.86       13.13     25.17 o
   7   4   6       53.27       55.68     30.18 o
   8   4   6     1403.69     1620.40     91.41 o
   9   4   6        9.61       45.39     29.18 o
  10   4   6      542.17      651.23    111.96 o
  11   4   6       20.86       35.53     45.12 o
 -14   5   6      500.83      653.80     90.71 o
 -13   5   6       87.09      140.33     48.07 o
 -12   5   6       86.41       95.84     39.57 o
 -11   5   6      329.98      269.83     56.42 o
 -10   5   6     1043.69      994.94     90.68 o
  -9   5   6      412.44      378.98     60.39 o
  -8   5   6     4466.74     4093.53    143.37 o
  -7   5   6      790.46      825.57     56.52 o
  -6   5   6      886.68      965.09     47.27 o
  -5   5   6        2.54       26.86     15.51 o
  -4   5   6     4750.36     4691.18    136.25 o
  -3   5   6      315.01      407.20     31.29 o
  -2   5   6      307.53      230.44     40.90 o
  -1   5   6      578.24      574.09     48.66 o
   0   5   6     2305.70     2115.63     80.05 o
   1   5   6     1263.48     1035.16     59.31 o
   2   5   6     2479.59     2421.87     92.97 o
   3   5   6        4.06       31.39     21.80 o
   4   5   6      428.15      473.25     48.92 o
   5   5   6      137.12      131.17     34.77 o
   6   5   6     2083.20     2015.05     94.23 o
   7   5   6      562.46      521.02     60.39 o
   8   5   6      687.03      645.59     83.44 o
   9   5   6      125.64      102.82     44.85 o
  10   5   6      268.32      302.69    127.33 o
  11   5   6        7.85        8.40     55.97 o
 -14   6   6        4.82       17.41     36.63 o
 -13   6   6        1.13      -25.83     34.91 o
 -12   6   6      440.59      403.42     72.88 o
 -11   6   6     1538.19     1497.29    132.39 o
 -10   6   6       60.69       70.87     36.21 o
  -9   6   6      943.90      860.75     82.18 o
  -8   6   6       11.01       27.47     27.74 o
  -7   6   6     2023.80     2003.65     82.41 o
  -6   6   6      411.06      413.31     46.92 o
  -5   6   6     2408.80     2222.26     94.28 o
  -4   6   6       54.49       73.05     29.87 o
  -3   6   6       68.09       50.00     25.96 o
  -2   6   6     2616.73     2593.54    114.52 o
  -1   6   6    12121.19    12082.14    300.09 o
   0   6   6      418.25      419.47     60.99 o
   1   6   6        8.96      -17.97     17.97 o
   2   6   6        6.22       23.10     25.87 o
   3   6   6     2270.73     2406.97    113.35 o
   4   6   6      251.50      255.08     51.28 o
   5   6   6     4610.39     4505.22    231.23 o
   6   6   6      293.97      262.05     54.78 o
   7   6   6      200.50      219.19     51.76 o
   8   6   6      135.08      135.28     47.79 o
   9   6   6      779.85      880.19     97.91 o
  10   6   6       46.97       90.74     48.15 o
 -13   7   6      515.47      490.76    100.87 o
 -12   7   6      267.01      236.35     73.32 o
 -11   7   6        4.35       -8.28     34.28 o
 -10   7   6      277.86      228.28     66.29 o
  -9   7   6      494.09      473.75     86.10 o
  -8   7   6      723.94      808.84    104.17 o
  -7   7   6      109.33      173.40     43.09 o
  -6   7   6       82.21       82.20     26.58 o
  -5   7   6     2839.81     2854.76    112.87 o
  -4   7   6        2.40        5.48     23.00 o
  -3   7   6     7918.95     7795.00    217.87 o
  -2   7   6     2558.43     2600.55    164.92 o
  -1   7   6      130.93      141.95     38.26 o
   0   7   6     2375.38     2263.71     99.31 o
   1   7   6     2456.26     2243.64     92.72 o
   2   7   6       46.27       41.75     26.91 o
   3   7   6      338.63      334.80     59.16 o
   4   7   6      232.36      247.25     53.54 o
   5   7   6        5.05      -27.79     29.53 o
   6   7   6      514.66      490.16     72.71 o
   7   7   6     1650.06     1674.56    112.56 o
   8   7   6      426.16      363.95     68.40 o
   9   7   6       84.84       85.13     46.03 o
  10   7   6      106.18      139.97     63.89 o
 -13   8   6      229.73      228.82     72.84 o
 -12   8   6      852.96      845.65    127.41 o
 -11   8   6       80.69       25.07     42.77 o
 -10   8   6     1992.80     1788.24    168.84 o
  -9   8   6       24.97       12.90     37.86 o
  -8   8   6       12.90       -3.65     28.17 o
  -7   8   6      413.97      460.17     64.65 o
  -6   8   6     3771.80     3754.23    181.61 o
  -5   8   6        8.67       10.63     26.05 o
  -4   8   6      419.65      506.55     63.56 o
  -3   8   6        0.57      -19.39     19.39 o
  -2   8   6     2249.67     2266.26    142.14 o
  -1   8   6      188.31      204.44     46.03 o
   0   8   6      442.18      346.33     53.18 o
   1   8   6       66.96      102.51     37.84 o
   2   8   6      819.56      878.41     84.46 o
   3   8   6        9.88       -6.80     33.59 o
   4   8   6     1900.91     1750.21    116.02 o
   5   8   6      149.28      172.06     48.97 o
   6   8   6      119.31      165.27     46.96 o
   7   8   6       67.10       84.70     41.60 o
   8   8   6      469.33      524.12     79.12 o
   9   8   6        4.83        9.77     83.95 o
  10   8   6       15.41       78.53     54.37 o
 -12   9   6       30.01       51.39     43.56 o
 -11   9   6      344.66      301.26     81.15 o
 -10   9   6      116.20      134.55     62.26 o
  -9   9   6       54.02       28.97     37.32 o
  -8   9   6      512.04      556.11     96.06 o
  -7   9   6      340.85      350.24     59.89 o
  -6   9   6      258.34      278.91     45.13 o
  -5   9   6      637.37      730.66     75.93 o
  -4   9   6     4798.82     4559.52    158.86 o
  -3   9   6       17.31       21.16     28.77 o
  -2   9   6     1137.25     1057.91     88.33 o
  -1   9   6      189.45      207.34     46.81 o
   0   9   6      542.09      650.64     65.56 o
   1   9   6        5.05       14.14     27.06 o
   2   9   6      285.91      312.20     58.17 o
   3   9   6       10.80        3.66     27.83 o
   4   9   6      631.31      657.54     82.10 o
   5   9   6        5.36      -14.31     25.87 o
   6   9   6     2611.25     2709.43    180.86 o
   7   9   6      823.33      818.00     98.81 o
   8   9   6      162.87      200.48     55.56 o
   9   9   6      378.11      313.53     83.19 o
 -12  10   6      322.40      252.79    106.81 o
 -11  10   6      280.48      333.76    125.69 o
 -10  10   6       29.78        6.76     40.81 o
  -9  10   6      105.75       96.80     54.29 o
  -8  10   6       91.56       98.83     49.07 o
  -7  10   6      131.11      130.21     42.39 o
  -6  10   6      360.87      407.33     55.08 o
  -5  10   6      373.71      346.50     51.45 o
  -4  10   6       76.45       48.11     34.20 o
  -3  10   6      126.58      105.65     42.89 o
  -2  10   6       32.77       39.51     28.15 o
  -1  10   6     1170.06     1054.80     93.87 o
   0  10   6      451.57      481.07     84.27 o
   1  10   6      117.97      126.30     42.27 o
   2  10   6        7.82        6.79     26.29 o
   3  10   6     1929.11     2003.18    121.37 o
   4  10   6      547.06      590.27     80.97 o
   5  10   6     1315.63     1307.04    114.33 o
   6  10   6      163.78      116.05     44.28 o
   7  10   6       24.81       44.02     36.28 o
   8  10   6      118.13      112.22     51.40 o
 -11  11   6       69.17       62.93     46.31 o
 -10  11   6       29.75       11.50     49.90 o
  -9  11   6      266.00      299.57     85.65 o
  -8  11   6        0.66       14.12     41.74 o
  -7  11   6      569.52      628.69     82.73 o
  -6  11   6      306.64      283.57     58.22 o
  -5  11   6      737.51      758.58     74.03 o
  -4  11   6      418.28      340.47     62.41 o
  -3  11   6     2322.01     2225.27    142.67 o
  -2  11   6     1598.60     1570.95    109.65 o
  -1  11   6     1742.49     1736.12    142.95 o
   0  11   6      142.53      157.41     53.10 o
   1  11   6     1968.62     1966.26    119.24 o
   2  11   6     1598.53     1356.49    112.27 o
   3  11   6      424.50      403.87     71.52 o
   4  11   6       76.79      161.59     52.49 o
   5  11   6      551.86      693.56    121.70 o
   6  11   6      168.91      160.86     50.72 o
   7  11   6      561.38      678.91     96.56 o
 -10  12   6       50.28       41.57     45.82 o
  -9  12   6       90.51       33.07     48.63 o
  -8  12   6       84.51       46.27     54.34 o
  -7  12   6      140.71      220.41     57.65 o
  -6  12   6        6.53       -0.04     27.77 o
  -5  12   6     1006.14     1033.28     88.99 o
  -4  12   6        1.84      -19.41     26.39 o
  -3  12   6     1143.01      950.01     99.75 o
  -2  12   6       32.14       41.45     37.64 o
  -1  12   6       38.21       57.61     40.72 o
   0  12   6       17.36       53.45     40.97 o
   1  12   6      212.42      137.33     47.72 o
   2  12   6       37.19        8.26     28.24 o
   3  12   6      415.88      482.39     78.04 o
   4  12   6      681.83      653.03     89.90 o
   5  12   6       94.39      103.36     44.04 o
   6  12   6       16.90       56.98     38.95 o
  -8  13   6      392.72      399.44    104.24 o
  -7  13   6        0.05       46.42     38.42 o
  -6  13   6      830.20      733.63     94.05 o
  -5  13   6       42.54       57.32     31.86 o
  -4  13   6      534.40      580.65     85.72 o
  -3  13   6      370.50      332.26     82.71 o
  -2  13   6       41.90       30.55     39.44 o
  -1  13   6      106.15       79.46     44.54 o
   0  13   6     1591.46     1384.76    149.06 o
   1  13   6        6.17        2.76     42.80 o
   2  13   6     1476.18     1655.77    127.14 o
   3  13   6        2.07       13.14     31.26 o
   4  13   6       59.28       81.19     37.89 o
   5  13   6        2.57       65.55     37.15 o
  -7  14   6      142.71      228.08     56.96 o
  -6  14   6      308.47      287.51     64.10 o
  -5  14   6       59.27       48.54     35.50 o
  -4  14   6     1060.97     1112.57    140.86 o
  -3  14   6      498.71      502.60     96.33 o
  -2  14   6      615.60      731.41    118.13 o
  -1  14   6      338.88      437.78     93.63 o
   0  14   6       34.05       46.45     72.29 o
   1  14   6        8.63        6.86     50.01 o
   2  14   6      146.88      170.71     66.18 o
   3  14   6      119.68      262.06     60.56 o
  -4  15   6       94.69       65.24     49.35 o
  -3  15   6      962.54     1100.05    146.78 o
  -2  15   6       11.11       23.26     86.75 o
  -1  15   6        1.44       14.52     38.11 o
   0  15   6        0.17       -4.85     38.94 o
   1  15   6      287.03      356.76     92.97 o
 -15   0   7      418.86      444.48    150.65 o
 -13   0   7     1207.21     1422.05    209.88 o
 -11   0   7      105.24      102.14     68.56 o
  -9   0   7     1361.70     1186.05    143.18 o
  -7   0   7     1119.99      982.70    115.20 o
  -5   0   7      945.28      913.87     62.25 o
  -3   0   7     4107.58     4366.43    188.89 o
  -1   0   7     1207.55     1333.41     81.97 o
   1   0   7     6451.08     5999.30    119.56 o
   3   0   7       46.98       51.77     36.08 o
   5   0   7     3675.61     3736.82    242.76 o
   7   0   7     4706.33     4842.90    346.54 o
   9   0   7       65.57       73.48     48.40 o
  11   0   7      189.92      196.35     97.48 o
 -15   1   7      598.27      617.42    119.14 o
 -14   1   7       75.77       53.48     50.66 o
 -13   1   7      222.74      234.00     70.94 o
 -12   1   7      436.92      556.18     98.88 o
 -11   1   7        5.75      -12.55     31.34 o
 -10   1   7      518.89      583.83     88.87 o
  -9   1   7       12.63       18.76     31.74 o
  -8   1   7       81.46      134.08     44.43 o
  -7   1   7      436.71      397.70     63.81 o
  -6   1   7     4333.48     4542.67    126.94 o
  -5   1   7     1403.04     1372.00     53.46 o
  -4   1   7     2025.16     2156.89     75.13 o
  -3   1   7     2329.18     2631.71    105.67 o
  -2   1   7     1755.36     1899.52     94.95 o
  -1   1   7    10227.55    10761.31    184.73 o
   0   1   7     1315.79     1284.57     48.78 o
   1   1   7      238.51      291.70     28.81 o
   2   1   7      163.49      184.48     24.83 o
   3   1   7      286.99      298.33     47.96 o
   4   1   7     4185.98     4036.38    155.44 o
   5   1   7     1883.95     1851.37     97.14 o
   6   1   7       31.09       26.27     25.35 o
   7   1   7        7.00       11.88     23.88 o
   8   1   7      567.75      534.22     65.42 o
   9   1   7      313.32      465.33     63.50 o
  10   1   7      506.81      502.35    103.15 o
  11   1   7       48.62       47.56     48.13 o
 -15   2   7        0.50       10.74     33.20 o
 -14   2   7      664.17      821.84    127.77 o
 -13   2   7      208.74      267.05     77.17 o
 -12   2   7      592.60      474.57     95.61 o
 -11   2   7      482.46      474.02     86.61 o
 -10   2   7     1569.84     1483.53    119.71 o
  -9   2   7     1894.43     1860.02    124.83 o
  -8   2   7     2036.13     1979.43    120.29 o
  -7   2   7        8.78       16.07     24.99 o
  -6   2   7       70.79      150.03     28.07 o
  -5   2   7        3.78        6.67     13.40 o
  -4   2   7     5972.75     5765.83    146.74 o
  -3   2   7      706.23      680.59     49.48 o
  -2   2   7      368.42      303.00     39.66 o
  -1   2   7      537.81      573.15     44.77 o
   0   2   7     1026.43      887.67     42.72 o
   1   2   7      108.80       93.77     22.53 o
   2   2   7     1676.64     1611.81     64.54 o
   3   2   7      323.13      301.37     41.29 o
   4   2   7     1143.51     1102.69     68.30 o
   5   2   7      668.26      585.21     58.26 o
   6   2   7      284.81      343.82     51.27 o
   7   2   7       25.70       25.06     25.12 o
   8   2   7       69.44       91.02     33.10 o
   9   2   7       28.62       58.83     33.86 o
  10   2   7      335.42      305.94     80.42 o
  11   2   7       92.83      100.41     59.23 o
 -14   3   7       41.68       39.46     35.30 o
 -13   3   7       16.26       44.53     34.03 o
 -12   3   7     1341.13     1339.85    112.54 o
 -11   3   7       41.96       61.06     32.07 o
 -10   3   7      721.56      827.22     83.40 o
  -9   3   7      151.63      162.51     43.20 o
  -8   3   7     1198.94     1202.21     79.37 o
  -7   3   7      338.23      384.61     52.08 o
  -6   3   7     4302.05     4272.55     98.37 o
  -5   3   7      471.41      426.62     33.91 o
  -4   3   7      845.07      820.39     44.82 o
  -3   3   7      195.58      221.51     27.30 o
  -2   3   7     7409.99     7700.67    159.19 o
  -1   3   7      543.69      480.85     42.94 o
   0   3   7      666.58      574.55     37.82 o
   1   3   7      754.69      717.72     47.04 o
   2   3   7       43.07       27.38     18.11 o
   3   3   7       14.29        7.62     20.05 o
   4   3   7      718.18      659.99     58.46 o
   5   3   7      133.93      116.87     33.44 o
   6   3   7      336.05      296.52     46.80 o
   7   3   7      174.03      205.73     49.57 o
   8   3   7     1366.92     1317.53     90.39 o
   9   3   7      438.34      408.59     60.37 o
  10   3   7      274.05      324.77     66.77 o
  11   3   7       11.79      113.28     56.67 o
 -14   4   7        0.68        0.15     34.59 o
 -13   4   7      638.00      802.12     97.10 o
 -12   4   7        1.41       38.26     30.73 o
 -11   4   7     1657.06     1406.35    106.83 o
 -10   4   7      996.77      916.48     86.93 o
  -9   4   7     5298.44     5027.20    166.65 o
  -8   4   7      137.90      153.63     39.30 o
  -7   4   7      619.50      669.52     50.36 o
  -6   4   7       89.94      121.33     25.78 o
  -5   4   7     1398.33     1400.64     58.50 o
  -4   4   7      868.92      836.71     46.38 o
  -3   4   7    10236.48    10821.92    200.48 o
  -2   4   7      822.30      803.65     42.08 o
  -1   4   7     3653.06     3662.81    102.94 o
   0   4   7     1806.19     1752.93     57.12 o
   1   4   7     8361.43     8133.41    196.34 o
   2   4   7       54.69       99.90     26.20 o
   3   4   7      841.78      727.20     56.25 o
   4   4   7      167.12      164.28     35.47 o
   5   4   7      913.67      977.98     73.19 o
   6   4   7      184.06      247.56     46.18 o
   7   4   7     1406.50     1539.16     98.08 o
   8   4   7       44.49       39.27     30.73 o
   9   4   7       71.93       95.76     41.86 o
  10   4   7        4.61       64.50     45.81 o
 -14   5   7        0.51       24.18     36.07 o
 -13   5   7       18.30       22.45     38.79 o
 -12   5   7      405.21      410.63     73.41 o
 -11   5   7     1947.83     2030.24    124.44 o
 -10   5   7      292.00      255.91     53.20 o
  -9   5   7        5.17       35.92     28.31 o
  -8   5   7        0.79        0.96     25.44 o
  -7   5   7      873.34      877.25     59.55 o
  -6   5   7      662.48      724.70     49.10 o
  -5   5   7     2068.74     1997.69    106.06 o
  -4   5   7      246.40      311.02     50.22 o
  -3   5   7     5488.80     5764.12    160.75 o
  -2   5   7        2.19       36.20     26.53 o
  -1   5   7     5766.42     5698.78    133.21 o
   0   5   7       96.52      104.80     29.41 o
   1   5   7      158.00      158.20     38.65 o
   2   5   7      158.15      106.79     34.39 o
   3   5   7     1839.63     1841.37    101.71 o
   4   5   7        9.16        7.41     29.92 o
   5   5   7      548.86      589.12     75.14 o
   6   5   7       57.25       32.57     31.28 o
   7   5   7      339.04      323.64     62.22 o
   8   5   7      171.60      223.43     56.33 o
   9   5   7      142.77      302.93     65.26 o
  10   5   7      199.20      183.09     64.04 o
 -14   6   7      845.26      731.04    162.54 o
 -13   6   7        0.95       26.08     39.62 o
 -12   6   7      238.17      178.36     64.33 o
 -11   6   7      110.32       64.43     46.80 o
 -10   6   7     2398.56     2268.62    187.96 o
  -9   6   7       11.55       14.26     32.83 o
  -8   6   7     2669.11     2578.61    156.94 o
  -7   6   7       22.50       17.75     26.39 o
  -6   6   7      192.18      258.14     38.49 o
  -5   6   7      993.25     1079.77     71.21 o
  -4   6   7      708.60      653.75     63.12 o
  -3   6   7     2894.30     2868.18    112.91 o
  -2   6   7      954.85      969.76     72.72 o
  -1   6   7      688.63      783.51     60.69 o
   0   6   7     4069.22     3715.08    114.70 o
   1   6   7       45.70       54.39     25.93 o
   2   6   7       27.34      148.86     39.47 o
   3   6   7      633.53      715.69     78.36 o
   4   6   7       78.19      121.02     41.79 o
   5   6   7        0.90       30.27     30.63 o
   6   6   7     1818.94     1898.23    117.17 o
   7   6   7      185.27      222.45     56.96 o
   8   6   7        2.38       42.23     34.65 o
   9   6   7      205.64      206.45     58.77 o
  10   6   7      192.22      382.31    118.93 o
 -13   7   7      285.60      350.12     90.90 o
 -12   7   7     1190.78     1191.17    144.61 o
 -11   7   7        1.20      -10.50     39.84 o
 -10   7   7      315.40      408.38     84.81 o
  -9   7   7        6.48      -28.20     28.20 o
  -8   7   7       73.60      131.20     53.29 o
  -7   7   7       67.36      103.19     35.88 o
  -6   7   7     2589.71     2592.11    109.76 o
  -5   7   7      391.24      387.13     55.37 o
  -4   7   7      691.90      708.24     68.34 o
  -3   7   7      978.48     1026.84     76.28 o
  -2   7   7     3602.78     3354.09    128.76 o
  -1   7   7       64.44       86.68     32.20 o
   0   7   7     1566.10     1479.26     92.36 o
   1   7   7     1047.48      945.07     71.32 o
   2   7   7      362.53      381.98     63.46 o
   3   7   7      104.45      114.37     40.12 o
   4   7   7      148.54      148.62     45.54 o
   5   7   7      571.97      551.55     75.79 o
   6   7   7        9.29       18.96     28.68 o
   7   7   7      184.97      180.07     49.39 o
   8   7   7     1935.25     1874.56    125.85 o
   9   7   7      411.25      358.07     83.25 o
 -13   8   7     1207.33     1204.57    151.54 o
 -12   8   7        2.62        2.08     36.92 o
 -11   8   7      219.59      205.00     72.48 o
 -10   8   7       11.04        8.27     39.44 o
  -9   8   7      437.30      488.85     90.19 o
  -8   8   7     1672.42     1418.08    128.89 o
  -7   8   7       23.19       45.44     28.88 o
  -6   8   7      421.67      495.27     55.15 o
  -5   8   7      131.95      143.23     40.38 o
  -4   8   7      611.16      629.60     70.19 o
  -3   8   7      638.27      661.23     73.18 o
  -2   8   7     1793.89     1652.27    107.34 o
  -1   8   7       22.78       39.34     30.12 o
   0   8   7      462.71      443.35     57.09 o
   1   8   7      692.38      665.40     78.01 o
   2   8   7      605.55      643.58     77.25 o
   3   8   7       39.65       72.80     36.02 o
   4   8   7       25.27       66.69     34.28 o
   5   8   7     1110.25     1094.24    103.87 o
   6   8   7      359.83      350.84     66.18 o
   7   8   7      269.34      432.88     72.93 o
   8   8   7      288.23      311.87     67.66 o
   9   8   7        0.41       24.26     44.61 o
 -12   9   7      220.45      163.79     66.33 o
 -11   9   7      585.70      653.32    111.43 o
 -10   9   7      625.26      634.78    111.77 o
  -9   9   7      108.47       85.87     54.80 o
  -8   9   7        7.63        5.19     28.44 o
  -7   9   7     1378.00     1436.83    101.15 o
  -6   9   7      172.88      207.44     48.98 o
  -5   9   7     1665.00     1723.65    101.78 o
  -4   9   7      870.16      885.94     85.02 o
  -3   9   7      637.79      602.37     74.12 o
  -2   9   7      770.08      658.80     76.92 o
  -1   9   7     1187.61     1191.19     93.55 o
   0   9   7       73.13       47.54     27.91 o
   1   9   7      306.82      259.34     55.89 o
   2   9   7      314.66      350.24     64.23 o
   3   9   7      753.29      745.53     87.98 o
   4   9   7      236.50      230.06     53.57 o
   5   9   7     1037.91     1007.82    103.42 o
   6   9   7        3.71      -18.21     29.42 o
   7   9   7        3.10        5.59     30.30 o
   8   9   7      240.75      268.44     62.05 o
 -11  10   7        0.08      -17.98     40.40 o
 -10  10   7      181.92      155.26     59.74 o
  -9  10   7       83.03       95.16     55.34 o
  -8  10   7      579.08      608.08    106.22 o
  -7  10   7      463.51      565.41     78.72 o
  -6  10   7      110.45      138.48     42.51 o
  -5  10   7      103.57      204.07     50.44 o
  -4  10   7      204.01      201.62     50.29 o
  -3  10   7      125.08      120.98     39.88 o
  -2  10   7      475.45      396.35     66.40 o
  -1  10   7       23.96       26.25     32.67 o
   0  10   7       40.34       41.07     27.40 o
   1  10   7      386.55      444.33     71.02 o
   2  10   7       32.33      148.45     46.06 o
   3  10   7       14.45       37.69     27.72 o
   4  10   7      190.65      177.59     51.79 o
   5  10   7        1.94       -9.50     39.98 o
   6  10   7      203.39      257.26     58.43 o
   7  10   7      343.77      371.01     72.92 o
 -10  11   7      136.41       65.51     50.60 o
  -9  11   7       45.66       46.02     47.00 o
  -8  11   7       36.13       14.15     43.38 o
  -7  11   7      159.65      118.54     46.98 o
  -6  11   7      685.71      698.60     87.31 o
  -5  11   7       29.85       15.33     29.21 o
  -4  11   7      365.85      393.86     68.31 o
  -3  11   7      201.88      175.98     48.73 o
  -2  11   7     1008.20     1014.19     98.82 o
  -1  11   7     2962.06     2806.13    143.10 o
   0  11   7       15.54        7.09     27.75 o
   1  11   7       15.14       22.44     31.08 o
   2  11   7       44.45       50.52     38.62 o
   3  11   7       24.59       44.53     33.03 o
   4  11   7      136.78      137.12     48.41 o
   5  11   7      245.78      192.60     51.03 o
   6  11   7        5.12      -11.15     31.60 o
   7  11   7        9.69       44.04     39.14 o
  -9  12   7      363.75      473.77    100.47 o
  -8  12   7       54.20       82.56     56.52 o
  -7  12   7      645.96      615.00     89.81 o
  -6  12   7       63.07       58.67     37.73 o
  -5  12   7      246.28      327.78     66.25 o
  -4  12   7      644.43      703.49     89.17 o
  -3  12   7      667.48      770.69     93.98 o
  -2  12   7      105.04       79.81     38.99 o
  -1  12   7        7.73      -10.19     32.32 o
   0  12   7       24.98        9.51     42.91 o
   1  12   7     1167.61     1305.18    117.30 o
   2  12   7      891.22      884.90    102.81 o
   3  12   7      520.95      507.68     81.14 o
   4  12   7      120.55      157.99     57.69 o
   5  12   7       10.41      -10.67     32.64 o
  -8  13   7       33.39        3.07     51.54 o
  -7  13   7      149.42      206.50     56.04 o
  -6  13   7       32.11      -10.01     28.01 o
  -5  13   7      659.94      676.29     78.02 o
  -4  13   7        1.81       16.57     28.19 o
  -3  13   7      530.05      543.71     83.09 o
  -2  13   7       38.11       -0.53     33.24 o
  -1  13   7      276.98      363.74    117.30 o
   0  13   7       12.85      -19.98     33.81 o
   1  13   7        8.67      -22.63     64.83 o
   2  13   7       28.88       71.08     42.08 o
   3  13   7      388.25      509.29     83.37 o
   4  13   7       42.49      128.60     47.55 o
  -6  14   7      272.12      322.20     67.75 o
  -5  14   7        2.02       39.00     31.47 o
  -4  14   7       76.59       74.30     40.92 o
  -3  14   7     1201.25     1359.29    212.91 o
  -2  14   7       11.54       46.82     56.20 o
  -1  14   7      659.08      507.06    103.32 o
   0  14   7       72.56       84.49     50.84 o
   1  14   7      280.76      234.40     77.62 o
   2  14   7       76.37      114.81     62.95 o
 -14   0   8       42.34       64.36     69.96 o
 -12   0   8     2124.96     2312.88    227.60 o
 -10   0   8      159.48      208.01     83.02 o
  -8   0   8     4021.88     4071.20    244.86 o
  -6   0   8     7374.51     7358.39    294.30 o
  -4   0   8        2.18       18.19     29.38 o
  -2   0   8     1109.52      887.56    102.14 o
   0   0   8     2529.07     2565.12     88.39 o
   2   0   8     2090.58     2052.95    177.47 o
   4   0   8      395.78      407.12     72.78 o
   6   0   8      619.76      620.49    126.16 o
   8   0   8        4.88       26.04     38.22 o
  10   0   8      149.07      219.21     97.48 o
 -15   1   8      179.04      249.33    104.24 o
 -14   1   8     1009.76      998.67    136.41 o
 -13   1   8      630.95      728.02    114.69 o
 -12   1   8       24.75       35.54     39.78 o
 -11   1   8      308.63      210.06     60.85 o
 -10   1   8       11.43        8.47     36.61 o
  -9   1   8     1553.85     1719.23    128.96 o
  -8   1   8      817.77      872.20     91.35 o
  -7   1   8      279.30      238.42     52.72 o
  -6   1   8      444.33      431.95     37.83 o
  -5   1   8      829.22      726.88     62.40 o
  -4   1   8     3582.96     3625.54    171.44 o
  -3   1   8     3582.52     4035.18    142.13 o
  -2   1   8     2209.57     2314.91     93.29 o
  -1   1   8       19.03       17.37     14.71 o
   0   1   8     1460.36     1398.12     59.99 o
   1   1   8     2697.31     2761.85     75.26 o
   2   1   8      772.38      718.28     56.92 o
   3   1   8      291.37      258.75     40.69 o
   4   1   8      719.42      665.23     62.34 o
   5   1   8      229.70      271.63     46.77 o
   6   1   8      755.48      719.39     70.24 o
   7   1   8      606.70      563.07     65.35 o
   8   1   8       54.53       38.07     28.35 o
   9   1   8       70.07       99.11     37.80 o
  10   1   8      243.62      287.47     78.09 o
 -14   2   8       18.99       83.75     53.58 o
 -13   2   8       26.87        3.35     35.24 o
 -12   2   8      428.98      360.77     81.13 o
 -11   2   8      870.09     1204.25    125.92 o
 -10   2   8       15.50        6.76     29.68 o
  -9   2   8     1141.74     1084.25    108.10 o
  -8   2   8     1486.22     1539.80    110.10 o
  -7   2   8     1929.15     1907.42    114.26 o
  -6   2   8      610.45      669.55     43.62 o
  -5   2   8     1822.36     1672.83     77.82 o
  -4   2   8      322.27      336.02     35.00 o
  -3   2   8      131.51       91.09     26.48 o
  -2   2   8     1940.57     2120.44     88.28 o
  -1   2   8     8537.49     8748.47    153.80 o
   0   2   8       46.55       78.14     19.69 o
   1   2   8      109.71      123.20     24.67 o
   2   2   8      175.35      237.59     38.29 o
   3   2   8     2517.22     2428.46     94.81 o
   4   2   8      338.30      353.25     49.80 o
   5   2   8       41.35       22.62     24.46 o
   6   2   8      330.84      271.37     48.47 o
   7   2   8      140.37      211.17     44.63 o
   8   2   8        0.25      -12.66     20.80 o
   9   2   8     1076.43     1267.11     99.80 o
  10   2   8        0.01       35.70     34.16 o
 -14   3   8      607.23      643.95     90.64 o
 -13   3   8      243.94      285.28     62.74 o
 -12   3   8       55.03      128.17     44.01 o
 -11   3   8       82.91       68.35     32.77 o
 -10   3   8     1374.61     1436.06     97.18 o
  -9   3   8      274.94      357.26     57.08 o
  -8   3   8     3811.66     3880.31    141.57 o
  -7   3   8       12.99       38.55     24.60 o
  -6   3   8        4.34       25.38     14.80 o
  -5   3   8      505.94      536.97     43.10 o
  -4   3   8     5179.60     5357.18    113.17 o
  -3   3   8      919.49      894.41     50.19 o
  -2   3   8     1313.78     1219.23     71.30 o
  -1   3   8     4263.88     4253.53    111.80 o
   0   3   8      114.98       94.32     24.71 o
   1   3   8     3439.11     3255.30    112.93 o
   2   3   8      914.10      930.44     76.74 o
   3   3   8      852.53      871.40     64.77 o
   4   3   8      527.18      573.13     59.83 o
   5   3   8      237.80      344.44     49.33 o
   6   3   8      983.40      951.76     80.72 o
   7   3   8      104.90      190.63     49.07 o
   8   3   8       83.09      142.76     38.50 o
   9   3   8       62.00      101.03     37.59 o
  10   3   8      504.36      624.69    112.28 o
 -14   4   8       31.96       77.55     37.22 o
 -13   4   8       73.24       76.06     39.88 o
 -12   4   8     1647.62     1823.37    120.17 o
 -11   4   8       54.01       14.86     28.59 o
 -10   4   8      414.22      485.50     69.38 o
  -9   4   8      328.39      327.00     62.23 o
  -8   4   8      150.79      147.27     38.92 o
  -7   4   8      130.57      107.23     51.68 o
  -6   4   8      801.31      786.58     47.27 o
  -5   4   8       84.62       92.87     24.10 o
  -4   4   8      813.35      883.36     65.51 o
  -3   4   8       31.57       36.45     23.67 o
  -2   4   8     4591.21     4490.17    153.76 o
  -1   4   8        4.63        9.40     19.65 o
   0   4   8      665.24      702.87     56.78 o
   1   4   8      129.43      125.52     30.28 o
   2   4   8        3.71        0.91     23.92 o
   3   4   8        6.33        0.95     25.43 o
   4   4   8       98.61      122.25     41.02 o
   5   4   8      400.08      364.50     64.43 o
   6   4   8       78.51      101.88     40.08 o
   7   4   8       34.76       26.53     33.32 o
   8   4   8      450.38      487.03     77.49 o
   9   4   8       25.61       42.83     40.80 o
  10   4   8       40.47      136.56     61.17 o
 -14   5   8        4.81       25.03     68.79 o
 -13   5   8        2.50       -4.00     33.38 o
 -12   5   8       74.74       70.91     41.97 o
 -11   5   8      353.38      424.22     86.78 o
 -10   5   8     4338.76     3926.32    205.73 o
  -9   5   8      370.93      388.56     79.13 o
  -8   5   8      319.13      283.85     66.09 o
  -7   5   8      825.73      821.24     71.95 o
  -6   5   8      331.21      330.64     50.82 o
  -5   5   8      157.89      168.04     36.54 o
  -4   5   8     1520.71     1452.03     81.90 o
  -3   5   8      438.22      361.43     51.78 o
  -2   5   8      216.84      229.20     42.65 o
  -1   5   8      253.42      282.02     41.47 o
   0   5   8      962.17      810.73     61.96 o
   1   5   8      879.95      813.62     63.78 o
   2   5   8      954.88      841.26     81.83 o
   3   5   8      108.82      120.01     41.89 o
   4   5   8      888.00      844.43     87.34 o
   5   5   8      131.71      171.99     50.70 o
   6   5   8     1036.97     1005.55     99.76 o
   7   5   8       60.76       83.96     40.45 o
   8   5   8       15.87        6.35     33.88 o
   9   5   8      104.62      128.18     51.03 o
 -13   6   8      381.77      376.43     89.49 o
 -12   6   8      142.16      204.23     91.18 o
 -11   6   8     1318.91     1261.68    141.12 o
 -10   6   8       33.31       66.96     56.67 o
  -9   6   8      295.18      300.97     73.70 o
  -8   6   8       33.61       65.59     42.23 o
  -7   6   8     1297.69     1456.76     90.60 o
  -6   6   8       68.23       68.45     32.33 o
  -5   6   8      757.33      736.19     68.81 o
  -4   6   8       36.82       40.42     27.68 o
  -3   6   8      752.32      795.30     72.01 o
  -2   6   8     1786.74     1772.41     94.76 o
  -1   6   8     4337.33     4179.64    125.77 o
   0   6   8      356.11      352.55     47.34 o
   1   6   8      963.34      834.12     68.08 o
   2   6   8        2.54       -5.06     25.72 o
   3   6   8      478.64      426.20     67.83 o
   4   6   8        5.57      -17.77     24.92 o
   5   6   8      222.23      211.99     52.77 o
   6   6   8       36.74       65.85     35.67 o
   7   6   8      655.58      668.46     91.49 o
   8   6   8       70.22       56.61     41.35 o
   9   6   8      422.25      541.07     85.39 o
 -13   7   8      929.94      961.47    137.65 o
 -12   7   8      110.32      103.66     56.00 o
 -11   7   8        5.40       44.22     44.56 o
 -10   7   8      224.35      243.31    103.54 o
  -9   7   8       70.90       92.34     44.33 o
  -8   7   8      503.06      486.38     89.00 o
  -7   7   8        9.02       24.08     28.30 o
  -6   7   8       96.07      115.94     37.85 o
  -5   7   8     2578.54     2689.02    117.94 o
  -4   7   8     1840.36     1911.93    100.21 o
  -3   7   8      404.24      452.75     62.72 o
  -2   7   8        4.04      -15.22     23.04 o
  -1   7   8      366.33      341.99     56.62 o
   0   7   8      500.48      461.95     56.74 o
   1   7   8     1418.67     1372.17     80.19 o
   2   7   8       25.56       48.22     32.35 o
   3   7   8        0.90       33.24     27.44 o
   4   7   8       74.04       98.16     40.51 o
   5   7   8       91.27      131.89     42.88 o
   6   7   8       13.93       42.80     31.53 o
   7   7   8      778.95      824.86    100.45 o
   8   7   8      191.47      267.49     59.80 o
   9   7   8       35.66       52.20     41.63 o
 -12   8   8      612.68      550.53    106.82 o
 -11   8   8        3.11       43.82     46.00 o
 -10   8   8       38.97       28.67     58.07 o
  -9   8   8      172.00      136.69     60.22 o
  -8   8   8     2769.63     2630.45    170.48 o
  -7   8   8      524.83      532.77     70.13 o
  -6   8   8      609.95      776.70     82.06 o
  -5   8   8      555.33      452.49     69.28 o
  -4   8   8     1030.19     1068.05     89.08 o
  -3   8   8       52.03       21.16     28.72 o
  -2   8   8      285.18      235.15     53.12 o
  -1   8   8     1271.53     1148.29     94.78 o
   0   8   8      114.93      138.21     35.23 o
   1   8   8        0.11       23.98     28.30 o
   2   8   8      555.64      622.50     79.93 o
   3   8   8      732.65      812.41     91.85 o
   4   8   8      180.69      193.16     50.91 o
   5   8   8      196.29      292.87     62.21 o
   6   8   8       21.82       70.03     33.09 o
   7   8   8        9.69       10.73     29.06 o
   8   8   8      195.44      255.69     64.61 o
 -12   9   8      110.92      163.09     65.52 o
 -11   9   8       16.48        7.74     39.44 o
 -10   9   8      173.62      205.26     71.86 o
  -9   9   8       18.96       44.23     45.55 o
  -8   9   8     1341.29     1368.86    161.84 o
  -7   9   8       52.02       27.62     27.06 o
  -6   9   8      167.66      152.65     44.75 o
  -5   9   8       13.00       38.66     26.21 o
  -4   9   8     1679.01     1794.53    118.68 o
  -3   9   8      843.10      819.98     85.95 o
  -2   9   8     1329.23     1248.69     97.49 o
  -1   9   8      255.22      280.86     56.74 o
   0   9   8     1827.55     1878.16     98.14 o
   1   9   8     1082.47      986.75     97.01 o
   2   9   8      309.38      334.93     63.10 o
   3   9   8       93.97       93.31     39.10 o
   4   9   8        1.68      -23.10     23.31 o
   5   9   8      289.40      244.26     57.97 o
   6   9   8      497.60      465.68     77.36 o
   7   9   8       23.83       50.79     39.06 o
 -11  10   8     1135.71     1202.59    151.61 o
 -10  10   8       34.44       21.28     48.17 o
  -9  10   8       51.43       69.49     54.09 o
  -8  10   8       74.50       55.42     50.14 o
  -7  10   8      731.12      854.23     94.25 o
  -6  10   8     1720.60     1419.19    107.71 o
  -5  10   8      895.70      856.91     89.55 o
  -4  10   8      241.25      158.15     44.13 o
  -3  10   8      321.77      332.71     62.68 o
  -2  10   8      263.00      235.96     53.41 o
  -1  10   8     1207.97     1194.10    103.62 o
   0  10   8     1981.01     2076.07    122.49 o
   1  10   8       99.67      166.85     46.88 o
   2  10   8     1053.26      963.22    102.63 o
   3  10   8     1932.04     1820.59    123.10 o
   4  10   8      257.86      254.17     60.56 o
   5  10   8       33.39       71.67     37.64 o
   6  10   8        8.80       30.42     34.27 o
   7  10   8       24.88       47.39     40.75 o
 -10  11   8      555.91      380.48     91.16 o
  -9  11   8     1198.25     1203.09    168.37 o
  -8  11   8        2.71        2.16     36.64 o
  -7  11   8      500.52      670.43    107.89 o
  -6  11   8        8.95       15.02     28.38 o
  -5  11   8      379.47      509.81     75.09 o
  -4  11   8        1.67      -23.80     23.80 o
  -3  11   8     1225.90     1244.06    109.56 o
  -2  11   8        0.04       31.32     31.56 o
  -1  11   8      204.45      164.64     47.65 o
   0  11   8       29.53       69.75     72.76 o
   1  11   8      516.76      695.21     91.30 o
   2  11   8        4.53      -21.08     31.70 o
   3  11   8       33.35       76.33     41.70 o
   4  11   8      258.79      224.01     59.52 o
   5  11   8      514.64      608.10    118.64 o
   6  11   8       47.44       90.63     42.95 o
  -9  12   8       80.60      111.36     59.99 o
  -8  12   8        5.31        3.97     36.37 o
  -7  12   8      182.70      168.17     51.72 o
  -6  12   8      660.86      589.76     85.75 o
  -5  12   8      210.89      308.71     62.05 o
  -4  12   8      683.96      603.98     86.66 o
  -3  12   8      144.06      161.14     54.04 o
  -2  12   8      614.75      618.17     88.24 o
  -1  12   8      909.28     1019.85    129.74 o
   0  12   8     1091.65     1129.27    137.51 o
   1  12   8        6.14       10.87     32.09 o
   2  12   8      144.71      111.37     46.11 o
   3  12   8      291.83      325.10     69.40 o
   4  12   8      116.60      126.22     48.19 o
  -7  13   8        1.86       -1.29     29.37 o
  -6  13   8       44.95       18.15     29.56 o
  -5  13   8       64.14       90.15     39.61 o
  -4  13   8      929.91     1132.95    114.85 o
  -3  13   8        0.80      -28.86     32.56 o
  -2  13   8        3.83       36.46     38.20 o
  -1  13   8      319.08      268.27     75.30 o
   0  13   8      132.19      165.77     54.48 o
   1  13   8        2.41      -11.54     38.34 o
   2  13   8      175.35      217.52     59.24 o
   3  13   8        6.14      -11.19     29.71 o
  -5  14   8      101.33      145.31     66.24 o
  -4  14   8      447.13      479.66     81.83 o
  -3  14   8       30.73       43.02     40.69 o
  -2  14   8      921.38     1087.16    144.56 o
  -1  14   8      445.96      492.43    101.50 o
   0  14   8        3.34       18.57     61.10 o
 -13   0   9      703.61      900.15    178.63 o
 -11   0   9        4.23       69.03     56.43 o
  -9   0   9      804.26     1034.01    151.58 o
  -7   0   9      172.82      173.03     66.23 o
  -5   0   9     3122.07     3062.57    284.27 o
  -3   0   9     5226.66     5470.87    251.39 o
  -1   0   9      479.87      574.60     52.98 o
   1   0   9     9275.54     9247.10    249.85 o
   3   0   9      439.51      349.38     70.87 o
   5   0   9     1738.99     1781.02    132.22 o
   7   0   9      137.61      161.39     59.20 o
   9   0   9      279.35      284.29     75.70 o
 -14   1   9       93.03       94.76     54.41 o
 -13   1   9       73.57      100.22     72.53 o
 -12   1   9      815.94      846.53    116.38 o
 -11   1   9      184.49      206.02     61.82 o
 -10   1   9      981.02     1092.11    115.06 o
  -9   1   9      551.96      573.73     85.91 o
  -8   1   9     4474.63     4672.26    188.63 o
  -7   1   9     1940.38     1675.50    110.96 o
  -6   1   9     1492.72     1573.74     65.77 o
  -5   1   9       13.68       48.51     18.44 o
  -4   1   9      126.80      197.31     44.49 o
  -3   1   9       78.09       86.35     38.38 o
  -2   1   9     4255.85     4364.50    129.94 o
  -1   1   9      712.55      655.85     44.93 o
   0   1   9        9.59       41.53     19.25 o
   1   1   9     1678.16     1609.05     76.69 o
   2   1   9     4892.16     4560.17    129.76 o
   3   1   9     1956.90     1821.44     87.96 o
   4   1   9      446.59      455.68     56.22 o
   5   1   9      865.13      761.71     71.74 o
   6   1   9      139.41      125.59     36.05 o
   7   1   9      302.31      337.86     53.20 o
   8   1   9      417.76      522.96     69.12 o
   9   1   9      160.82      288.20     55.14 o
 -14   2   9      662.28      506.19    103.39 o
 -13   2   9      124.49      138.26     55.31 o
 -12   2   9      645.48      750.53    112.09 o
 -11   2   9       78.44       94.25     55.04 o
 -10   2   9     1307.23     1393.42    190.76 o
  -9   2   9     1165.82     1268.76    107.37 o
  -8   2   9        7.34       34.42     31.41 o
  -7   2   9      878.63      790.39     92.58 o
  -6   2   9      999.65     1030.11     86.17 o
  -5   2   9        8.49       15.95     16.90 o
  -4   2   9     2361.08     2227.72     78.59 o
  -3   2   9      990.79     1005.35     92.35 o
  -2   2   9     1057.00     1084.02     69.23 o
  -1   2   9      190.52      185.53     32.93 o
   0   2   9     2922.46     3005.66     84.36 o
   1   2   9       39.56       20.20     20.58 o
   2   2   9      499.65      464.25     52.43 o
   3   2   9        0.01       11.89     21.71 o
   4   2   9       48.93       40.13     26.39 o
   5   2   9        1.18       23.46     21.30 o
   6   2   9       60.19      105.52     32.66 o
   7   2   9      178.45      179.89     40.95 o
   8   2   9       96.80       83.07     33.76 o
   9   2   9        6.08       35.36     31.04 o
 -14   3   9       57.59       60.49     37.09 o
 -13   3   9        0.78        3.36     29.11 o
 -12   3   9      872.46      906.71     99.11 o
 -11   3   9      220.19      235.33     62.28 o
 -10   3   9      327.63      404.33     65.49 o
  -9   3   9       22.63       29.28     27.23 o
  -8   3   9      722.49      678.76     72.67 o
  -7   3   9     1188.65     1070.92     80.56 o
  -6   3   9     1679.91     1638.12     73.31 o
  -5   3   9       65.88       53.21     20.45 o
  -4   3   9        3.64       -3.32     15.58 o
  -3   3   9      851.11     1012.94     70.29 o
  -2   3   9     2555.93     2356.14    102.65 o
  -1   3   9     2297.29     2239.03     98.71 o
   0   3   9      428.03      422.49     42.73 o
   1   3   9      364.73      361.71     44.59 o
   2   3   9      247.77      281.42     42.20 o
   3   3   9     1061.35     1081.35     88.86 o
   4   3   9     1637.35     1638.64    103.98 o
   5   3   9      279.98      203.94     48.13 o
   6   3   9      320.12      298.94     58.04 o
   7   3   9       89.90      209.87     65.53 o
   8   3   9      455.35      545.91     85.75 o
   9   3   9      174.62      222.60     57.56 o
 -14   4   9      129.66      139.19     56.19 o
 -13   4   9      901.58     1009.09    135.01 o
 -12   4   9      110.37      131.51     54.33 o
 -11   4   9      432.04      415.80     87.27 o
 -10   4   9        2.28       17.61     30.21 o
  -9   4   9      600.16      830.53    107.39 o
  -8   4   9       15.52       20.09     32.90 o
  -7   4   9        6.76       53.72     38.72 o
  -6   4   9       41.41       10.10     23.47 o
  -5   4   9     1141.75     1174.19     73.34 o
  -4   4   9      198.94      184.08     39.17 o
  -3   4   9      298.94      299.11     47.76 o
  -2   4   9       58.94       83.20     31.65 o
  -1   4   9     3134.73     3123.66    105.76 o
   0   4   9      740.54      819.10     63.26 o
   1   4   9     3858.00     3851.37    146.48 o
   2   4   9     1146.92     1132.73     94.02 o
   3   4   9        3.46       14.25     27.36 o
   4   4   9       33.74        1.70     25.85 o
   5   4   9      453.64      523.89     78.55 o
   6   4   9        4.24        2.33     27.88 o
   7   4   9      474.95      448.97     76.07 o
   8   4   9        0.05       -3.69     30.73 o
   9   4   9       61.46      116.50     48.81 o
 -13   5   9        4.50       -7.21     38.74 o
 -12   5   9      551.15      483.84     96.22 o
 -11   5   9     3559.18     3365.26    201.21 o
 -10   5   9      223.17      240.98     64.79 o
  -9   5   9      241.80      224.84     65.85 o
  -8   5   9       93.76      102.29     45.89 o
  -7   5   9       22.18       22.20     29.15 o
  -6   5   9      136.68      150.75     39.97 o
  -5   5   9      402.48      424.54     55.64 o
  -4   5   9       18.42       28.88     24.84 o
  -3   5   9     2250.31     2363.87    116.12 o
  -2   5   9      526.24      460.39     59.60 o
  -1   5   9     1775.28     1692.86     82.05 o
   0   5   9      944.01      934.25     69.89 o
   1   5   9      254.08      277.68     45.81 o
   2   5   9       45.30       62.60     35.00 o
   3   5   9     1531.30     1603.35    108.82 o
   4   5   9       65.31       95.72     42.13 o
   5   5   9      218.44      223.59     52.92 o
   6   5   9       29.08       98.21     44.34 o
   7   5   9        1.99       18.33     33.31 o
   8   5   9       79.77       91.72     43.11 o
   9   5   9      125.95      210.64     57.56 o
 -13   6   9      413.62      443.41     95.22 o
 -12   6   9        1.38       30.94     37.56 o
 -11   6   9      167.16      194.89     65.06 o
 -10   6   9      957.15     1039.59    130.05 o
  -9   6   9       35.42       41.40     67.86 o
  -8   6   9      462.33      532.21     90.58 o
  -7   6   9        6.93        1.44     28.03 o
  -6   6   9        1.28      -11.95     25.89 o
  -5   6   9      217.42      234.10     47.18 o
  -4   6   9     1986.13     1969.65    122.34 o
  -3   6   9     1035.72     1032.79     78.01 o
  -2   6   9     1112.14     1077.63     83.22 o
  -1   6   9      596.08      588.25     61.31 o
   0   6   9      599.50      543.53     59.81 o
   1   6   9      688.61      617.19     63.38 o
   2   6   9      655.64      591.48     78.00 o
   3   6   9       27.70       13.30     24.62 o
   4   6   9       73.35       81.31     39.60 o
   5   6   9     1000.80     1082.96    106.83 o
   6   6   9       27.58       69.69     39.86 o
   7   6   9      553.20      634.07     91.10 o
   8   6   9       15.67       82.47     39.72 o
 -13   7   9        1.33      -28.12     28.12 o
 -12   7   9      733.44      732.39    123.81 o
 -11   7   9        4.44       -5.71     37.05 o
 -10   7   9       86.38       99.90     54.41 o
  -9   7   9        0.03      -26.20     34.29 o
  -8   7   9      737.81      713.32    105.53 o
  -7   7   9      122.17      142.16     37.17 o
  -6   7   9     3533.33     3704.54    203.35 o
  -5   7   9      973.72     1038.40    132.07 o
  -4   7   9        6.81      -10.81     23.43 o
  -3   7   9       16.35        0.17     26.19 o
  -2   7   9      624.47      598.68    100.66 o
  -1   7   9       24.48       58.14     32.67 o
   0   7   9     1885.07     1678.64     89.76 o
   1   7   9       26.55       26.92     24.39 o
   2   7   9      891.82      912.59     94.41 o
   3   7   9        0.92        1.26     27.65 o
   4   7   9      430.45      448.82     75.12 o
   5   7   9        3.66      -19.02     30.48 o
   6   7   9       20.85       35.73     35.37 o
   7   7   9      123.65      148.17     48.68 o
   8   7   9      196.63      276.40     65.51 o
 -12   8   9        0.66        0.09     38.11 o
 -11   8   9       26.56       69.91     49.99 o
 -10   8   9      632.05      568.61    107.21 o
  -9   8   9      591.93      562.08    103.01 o
  -8   8   9      385.61      416.85    107.27 o
  -7   8   9       37.38       58.51     30.25 o
  -6   8   9     1211.49     1176.93    113.52 o
  -5   8   9      210.28      252.18     50.86 o
  -4   8   9     1648.56     1577.64    120.20 o
  -3   8   9     6610.08     6461.65    292.27 o
  -2   8   9       18.55       31.89     28.59 o
  -1   8   9      195.51      174.53     45.32 o
   0   8   9     1629.20     1601.43    108.65 o
   1   8   9      908.68      991.31     97.27 o
   2   8   9      178.43      173.24     46.79 o
   3   8   9       78.23      126.18     44.40 o
   4   8   9      225.36      168.99     52.07 o
   5   8   9       25.40       51.49     38.70 o
   6   8   9       30.50       48.63     35.56 o
   7   8   9      136.24      208.18     56.08 o
 -11   9   9      581.66      750.10    125.81 o
 -10   9   9       50.98       32.85     45.27 o
  -9   9   9        3.14       -8.92     41.31 o
  -8   9   9      519.36      456.33     94.36 o
  -7   9   9     2444.43     2344.09    131.03 o
  -6   9   9      459.34      422.55     85.39 o
  -5   9   9        2.77      -24.49     24.49 o
  -4   9   9      177.49      180.79     46.79 o
  -3   9   9        9.83       20.76     22.34 o
  -2   9   9      404.38      331.94     59.85 o
  -1   9   9     1071.43     1132.62    100.93 o
   0   9   9        0.09       43.10     26.26 o
   1   9   9      798.69      744.94     88.36 o
   2   9   9      127.92      131.95     47.36 o
   3   9   9      848.83      869.95    100.94 o
   4   9   9       62.12       61.75     35.09 o
   5   9   9      689.10      748.96     99.35 o
   6   9   9       29.28       48.05     38.15 o
 -10  10   9     1029.99     1077.91    145.04 o
  -9  10   9      817.78      671.09    118.06 o
  -8  10   9      369.62      513.20    102.30 o
  -7  10   9        0.79       13.74     30.34 o
  -6  10   9       62.10       94.97     38.31 o
  -5  10   9      611.59      716.45     87.06 o
  -4  10   9     1362.52     1396.01    108.24 o
  -3  10   9      195.02      235.43     52.01 o
  -2  10   9      478.59      412.49     69.73 o
  -1  10   9        1.59       46.24     29.59 o
   0  10   9      309.94      588.81    100.91 o
   1  10   9     1052.36     1171.61    110.56 o
   2  10   9      526.21      515.19     82.98 o
   3  10   9       59.49       -5.35     31.38 o
   4  10   9      114.37      132.71     46.43 o
   5  10   9        1.72        9.70     32.05 o
   6  10   9       18.98       54.35     40.02 o
  -9  11   9       67.82       25.75     42.90 o
  -8  11   9      751.07      623.52    114.60 o
  -7  11   9       14.05       38.23     29.25 o
  -6  11   9      875.95     1075.28    108.38 o
  -5  11   9       86.94       96.50     41.20 o
  -4  11   9       32.48       55.47     33.71 o
  -3  11   9       83.62       62.32     37.72 o
  -2  11   9      661.66      781.40     94.12 o
  -1  11   9      678.81      662.05     89.97 o
   0  11   9      823.47      703.06    113.68 o
   1  11   9      628.81      652.28     89.66 o
   2  11   9        2.86        7.64     30.36 o
   3  11   9      102.04       61.12     43.13 o
   4  11   9      213.81      317.72     67.70 o
  -8  12   9       40.31       20.02     42.54 o
  -7  12   9      121.95      181.22     50.67 o
  -6  12   9        4.04       15.32     30.72 o
  -5  12   9      521.74      647.12    113.22 o
  -4  12   9      390.59      363.00     71.11 o
  -3  12   9      171.32      261.64     59.46 o
  -2  12   9      426.57      251.33     61.03 o
  -1  12   9     1055.12      887.72    128.61 o
   0  12   9      942.42      970.02    150.41 o
   1  12   9      525.60      496.14    138.05 o
   2  12   9      101.69      143.05     46.10 o
   3  12   9       34.58      -21.16     34.34 o
  -6  13   9        1.04        1.79     31.84 o
  -5  13   9      127.53      151.37     64.09 o
  -4  13   9      469.87      571.93     89.82 o
  -3  13   9      276.78      239.65     72.13 o
  -2  13   9        1.66       31.99     35.63 o
  -1  13   9      708.01      694.59    115.50 o
   0  13   9      290.34      264.68     73.26 o
   1  13   9      289.09      139.37     57.37 o
 -14   0  10       88.26      202.88    102.14 o
 -12   0  10      596.64      739.24    159.04 o
 -10   0  10      806.19      904.82    154.38 o
  -8   0  10     1578.56     1361.42    151.58 o
  -6   0  10      169.23      159.51     42.49 o
  -4   0  10       17.54       49.90     40.11 o
  -2   0  10     1976.07     2010.65    171.17 o
   0   0  10      222.70      189.10     49.35 o
   2   0  10     2012.52     1885.22    126.04 o
   4   0  10     1952.94     1985.56    140.17 o
   6   0  10      662.16      572.44     98.66 o
   8   0  10       15.74       47.41     42.02 o
 -14   1  10      257.45      249.30     80.31 o
 -13   1  10       41.81       59.32     45.93 o
 -12   1  10       67.97       64.39     45.33 o
 -11   1  10       23.47       10.11     34.28 o
 -10   1  10      575.90      694.52     97.78 o
  -9   1  10      570.45      546.97     85.89 o
  -8   1  10     2379.22     2061.48    160.44 o
  -7   1  10      824.91      812.22     89.54 o
  -6   1  10     1953.25     1873.69     90.16 o
  -5   1  10       41.81       34.67     29.15 o
  -4   1  10      241.25      313.93     58.35 o
  -3   1  10        2.42       14.31     22.64 o
  -2   1  10      428.63      492.12     57.04 o
  -1   1  10      111.92      140.93     31.78 o
   0   1  10     1952.60     1951.74     85.76 o
   1   1  10      796.42      811.35     65.72 o
   2   1  10      297.51      338.33     48.18 o
   3   1  10        0.84        5.62     21.04 o
   4   1  10      542.38      578.15     63.85 o
   5   1  10       17.73       11.00     30.43 o
   6   1  10      919.08      989.35     87.45 o
   7   1  10      346.82      363.64     58.81 o
   8   1  10        0.00        9.89     26.17 o
 -14   2  10       31.97       52.43     37.36 o
 -13   2  10       59.29      176.52     62.49 o
 -12   2  10       33.71        6.12     35.85 o
 -11   2  10      876.00      954.96    115.66 o
 -10   2  10        8.03        1.98     29.81 o
  -9   2  10       15.88       47.50     32.82 o
  -8   2  10       94.23      147.95     47.39 o
  -7   2  10      697.91      715.52     85.81 o
  -6   2  10      318.62      309.73     41.62 o
  -5   2  10      336.36      404.68     44.24 o
  -4   2  10      164.35      180.44     32.34 o
  -3   2  10      723.29      782.40    118.47 o
  -2   2  10       65.01       71.96     29.57 o
  -1   2  10     3007.20     2973.08    102.49 o
   0   2  10       57.38       75.36     25.02 o
   1   2  10     1659.22     1435.46     77.01 o
   2   2  10       11.36       11.98     21.29 o
   3   2  10     1728.74     1786.10     89.63 o
   4   2  10        0.13       -2.93     20.20 o
   5   2  10      388.36      363.70     63.83 o
   6   2  10        2.16        7.77     29.45 o
   7   2  10      389.36      441.80     76.21 o
   8   2  10        6.10        3.06     30.69 o
 -14   3  10       18.66      123.08     52.19 o
 -13   3  10      971.70      777.36    123.89 o
 -12   3  10        0.83       36.72     30.95 o
 -11   3  10        3.61       13.66     30.01 o
 -10   3  10     1727.27     1748.24    109.62 o
  -9   3  10     1848.03     1921.39    110.22 o
  -8   3  10      164.67      185.20     77.19 o
  -7   3  10      264.90      214.02     59.75 o
  -6   3  10     2394.14     2272.71    112.47 o
  -5   3  10      246.18      231.83     42.98 o
  -4   3  10      992.41     1003.61     74.61 o
  -3   3  10      365.02      350.54     52.70 o
  -2   3  10        0.98       33.84     25.15 o
  -1   3  10      620.78      616.03     57.72 o
   0   3  10      210.15      216.88     57.15 o
   1   3  10     1981.98     1911.45    132.39 o
   2   3  10      118.77      137.12     40.47 o
   3   3  10      102.44      131.45     38.26 o
   4   3  10     1299.24     1186.77    103.91 o
   5   3  10     1283.70     1375.71    114.23 o
   6   3  10       49.46       48.60     42.90 o
   7   3  10        5.14       31.38     39.21 o
   8   3  10        9.72       22.68     34.75 o
 -13   4  10       13.06       27.53     37.56 o
 -12   4  10     1557.76     1396.78    215.24 o
 -11   4  10      814.77      716.10    112.62 o
 -10   4  10      752.16      545.48     98.92 o
  -9   4  10      606.96      474.64     86.91 o
  -8   4  10       14.71       17.11     31.64 o
  -7   4  10        6.81       29.89     33.46 o
  -6   4  10     1531.64     1420.92     89.97 o
  -5   4  10      171.66      170.06     41.15 o
  -4   4  10      298.08      323.91     52.59 o
  -3   4  10       13.74       -7.69     22.45 o
  -2   4  10     2511.20     2539.80    114.43 o
  -1   4  10       10.00       16.96     22.32 o
   0   4  10     3266.04     3208.12    138.21 o
   1   4  10        1.16      -10.62     21.94 o
   2   4  10       55.74       85.09     38.24 o
   3   4  10      673.03      697.93     84.97 o
   4   4  10     1036.05     1011.59     99.65 o
   5   4  10       19.14        3.91     29.77 o
   6   4  10      194.20      159.29     51.43 o
   7   4  10        0.36       44.63     35.25 o
   8   4  10      235.05      285.56     67.87 o
 -13   5  10      237.51      228.30     72.11 o
 -12   5  10      481.16      562.61    102.99 o
 -11   5  10       44.40      117.51     52.95 o
 -10   5  10     1906.75     1944.19    153.02 o
  -9   5  10      625.65      467.29     88.21 o
  -8   5  10      127.17      126.58     49.66 o
  -7   5  10      247.15      262.88     66.23 o
  -6   5  10        1.86       10.35     29.83 o
  -5   5  10      590.27      612.21     67.33 o
  -4   5  10     2817.62     2691.66    118.57 o
  -3   5  10      861.69      818.90     76.72 o
  -2   5  10      245.79      305.14     52.47 o
  -1   5  10      707.85      759.09     67.77 o
   0   5  10      321.56      348.38     50.12 o
   1   5  10     1897.40     1804.75    109.15 o
   2   5  10      760.49      773.67     87.75 o
   3   5  10        3.73       -5.71     25.94 o
   4   5  10      655.30      584.43     82.72 o
   5   5  10      194.43      183.11     53.71 o
   6   5  10       93.72      139.39     49.69 o
   7   5  10        0.65        1.75     33.09 o
   8   5  10        0.03        7.51     45.83 o
 -13   6  10      372.70      347.70     85.95 o
 -12   6  10      531.21      443.88     95.47 o
 -11   6  10     1089.59      883.72    125.28 o
 -10   6  10       79.15       44.80     52.00 o
  -9   6  10       12.36       42.88     33.95 o
  -8   6  10      115.66       93.16     40.04 o
  -7   6  10      810.26      904.40    135.26 o
  -6   6  10      171.64      210.56     58.04 o
  -5   6  10       71.14      111.37     35.81 o
  -4   6  10       81.06       50.87     28.82 o
  -3   6  10     2513.02     2415.22    131.09 o
  -2   6  10      264.30      330.54     57.16 o
  -1   6  10     1244.19     1224.82     92.83 o
   0   6  10       25.38       37.55     24.80 o
   1   6  10       18.21        7.28     23.66 o
   2   6  10       64.43       77.23     39.37 o
   3   6  10     1860.62     1821.91    118.18 o
   4   6  10      109.15       98.64     45.06 o
   5   6  10       20.10       45.28     36.63 o
   6   6  10        0.36       10.01     31.30 o
   7   6  10       94.21      165.41     53.89 o
 -12   7  10       14.90        7.99     39.44 o
 -11   7  10       10.28       37.62     41.90 o
 -10   7  10      517.14      395.74     89.04 o
  -9   7  10      641.44      595.66    101.07 o
  -8   7  10       52.43       35.45     39.16 o
  -7   7  10       29.00       -2.30     34.75 o
  -6   7  10      722.82      751.85    100.80 o
  -5   7  10      412.55      530.99     68.20 o
  -4   7  10       29.09       35.22     27.43 o
  -3   7  10       96.81       62.05     44.52 o
  -2   7  10      503.48      547.06     72.79 o
  -1   7  10      455.55      533.32    100.20 o
   0   7  10      491.12      440.51     58.26 o
   1   7  10     1234.39     1353.06    110.96 o
   2   7  10      621.13      609.72     83.34 o
   3   7  10       44.14       46.20     36.21 o
   4   7  10       83.43       51.87     37.85 o
   5   7  10      731.26      798.57     99.07 o
   6   7  10       63.51       82.81     40.33 o
   7   7  10      437.73      442.33     80.38 o
 -12   8  10      232.83      227.65     73.25 o
 -11   8  10      392.02      308.86     85.27 o
 -10   8  10        5.75        3.64     37.07 o
  -9   8  10        0.03       55.97     43.86 o
  -8   8  10     1154.64     1127.91    135.34 o
  -7   8  10       44.44       57.13     44.13 o
  -6   8  10     1224.84     1221.55    116.73 o
  -5   8  10      149.94      161.42     42.93 o
  -4   8  10      211.12      186.11     48.63 o
  -3   8  10      125.91      219.80     51.39 o
  -2   8  10     1695.27     1658.91    106.65 o
  -1   8  10        9.58       58.33     35.08 o
   0   8  10       47.73       59.43     24.89 o
   1   8  10      321.86      332.68     64.62 o
   2   8  10      782.86      802.35     98.00 o
   3   8  10      160.22      212.31     60.40 o
   4   8  10      369.09      351.03     69.16 o
   5   8  10        0.50       -5.67     31.56 o
   6   8  10       12.15       27.52     34.31 o
 -11   9  10       19.42       59.57     46.66 o
 -10   9  10      363.36      451.80     97.76 o
  -9   9  10        0.34       33.39     41.51 o
  -8   9  10     1191.27     1069.47    155.54 o
  -7   9  10       36.01       25.50     42.47 o
  -6   9  10     1279.87     1317.05    127.07 o
  -5   9  10      322.10      338.09     61.37 o
  -4   9  10      383.33      452.96     70.35 o
  -3   9  10      124.67      100.76     37.47 o
  -2   9  10      279.45      360.90     63.24 o
  -1   9  10       33.06       26.85     28.56 o
   0   9  10     2175.47     2219.11    112.50 o
   1   9  10        3.50       10.98     25.74 o
   2   9  10      380.41      383.47     74.20 o
   3   9  10      155.35      138.39     46.40 o
   4   9  10       71.67       72.57     38.13 o
   5   9  10       30.91       -0.42     31.53 o
 -10  10  10       34.82       38.62     38.85 o
  -9  10  10      389.76      335.05     89.65 o
  -8  10  10      132.51       99.13     51.85 o
  -7  10  10      236.25      312.03     77.29 o
  -6  10  10        2.42       48.56     39.71 o
  -5  10  10        1.40       -6.26     24.47 o
  -4  10  10       25.79       43.42     33.79 o
  -3  10  10      336.34      399.38     69.94 o
  -2  10  10      623.35      731.51     91.50 o
  -1  10  10      294.30      390.24     69.79 o
   0  10  10       65.24       21.73     35.66 o
   1  10  10      200.40      192.28     51.52 o
   2  10  10      610.59      702.44     96.19 o
   3  10  10      409.23      500.78    115.84 o
   4  10  10        4.96       13.79     34.80 o
  -9  11  10     1861.05     1862.89    189.59 o
  -8  11  10       63.76      105.81     50.39 o
  -7  11  10       68.94       71.17     48.61 o
  -6  11  10        2.89       46.60     35.80 o
  -5  11  10      873.62      971.13    130.36 o
  -4  11  10        0.09      -14.97     33.80 o
  -3  11  10      433.63      483.19     80.40 o
  -2  11  10        9.50       41.41     33.46 o
  -1  11  10      139.29      162.62     49.74 o
   0  11  10      242.69      329.43     90.48 o
   1  11  10     1230.29     1292.23    123.72 o
   2  11  10        3.58       50.14     35.32 o
   3  11  10        1.03       25.94     32.22 o
  -7  12  10      465.93      456.09    103.06 o
  -6  12  10      184.03      218.20     54.67 o
  -5  12  10       16.77      -33.37     33.37 o
  -4  12  10        0.51        6.47     33.30 o
  -3  12  10      173.08      194.87     55.23 o
  -2  12  10      991.20     1095.21    115.93 o
  -1  12  10      426.08      485.17     96.30 o
   0  12  10        2.51       13.74     28.29 o
   1  12  10      128.26      103.19     52.10 o
   2  12  10        8.22       22.69     43.66 o
  -4  13  10      450.52      561.85     90.00 o
  -3  13  10      100.87       79.88     53.40 o
  -2  13  10      227.73      260.22     68.65 o
 -13   0  11      588.45      638.97    160.91 o
 -11   0  11       99.04      125.00     71.83 o
  -9   0  11     3669.31     3539.04    256.05 o
  -7   0  11        0.15       20.99     36.85 o
  -5   0  11       10.11       27.05     43.84 o
  -3   0  11      825.76      835.32    131.52 o
  -1   0  11     3461.01     3531.11    247.66 o
   1   0  11      325.77      391.58     74.33 o
   3   0  11      351.12      278.07     68.57 o
   5   0  11      534.69      637.51    216.88 o
   7   0  11       14.49       53.17     50.44 o
 -13   1  11       28.08       35.41     47.51 o
 -12   1  11       62.98       77.87     47.49 o
 -11   1  11      763.42      811.26    157.41 o
 -10   1  11      144.84      198.85     61.58 o
  -9   1  11        4.58      -21.87     28.88 o
  -8   1  11      671.87      682.71     90.61 o
  -7   1  11     3012.33     2814.68    170.94 o
  -6   1  11       86.22      144.95     44.13 o
  -5   1  11       47.66       64.85     37.91 o
  -4   1  11       24.15       54.72     27.55 o
  -3   1  11      396.25      361.45     54.31 o
  -2   1  11       34.19       91.53     33.01 o
  -1   1  11      863.63     1003.03     85.46 o
   0   1  11        4.43       10.67     20.62 o
   1   1  11      116.83      100.36     31.75 o
   2   1  11      362.36      322.27     49.42 o
   3   1  11      420.06      448.35     57.68 o
   4   1  11       13.11       58.29     27.06 o
   5   1  11        0.21       31.24     22.72 o
   6   1  11        5.40        6.50     30.83 o
   7   1  11      388.61      388.46     73.47 o
 -13   2  11      121.49      162.08     65.10 o
 -12   2  11       77.01      136.66     56.37 o
 -11   2  11      429.58      427.30     84.90 o
 -10   2  11     1044.86     1212.70    124.28 o
  -9   2  11        6.20      -18.42     30.08 o
  -8   2  11     3005.79     2787.18    154.45 o
  -7   2  11       17.17       -0.38     20.96 o
  -6   2  11      117.15      137.63     32.91 o
  -5   2  11       20.94       -2.21     21.62 o
  -4   2  11      739.44      772.34     72.23 o
  -3   2  11      223.93      250.09     57.86 o
  -2   2  11       97.72      102.70     33.95 o
  -1   2  11      244.04      219.22     47.58 o
   0   2  11     1429.81     1409.37     94.13 o
   1   2  11       88.06       58.08     33.51 o
   2   2  11      552.09      480.13     69.84 o
   3   2  11        0.48       25.32     26.57 o
   4   2  11      157.21      167.42     48.13 o
   5   2  11        2.52        6.36     27.98 o
   6   2  11     1628.64     1649.66    127.14 o
   7   2  11       24.07       62.42     50.04 o
 -13   3  11        5.24       70.86     40.69 o
 -12   3  11     1054.17     1063.14    137.27 o
 -11   3  11     1336.78     1305.54    155.78 o
 -10   3  11      151.65      154.82     52.79 o
  -9   3  11      104.88       81.70     37.82 o
  -8   3  11     2327.82     2446.21    158.13 o
  -7   3  11      243.85      179.55     54.16 o
  -6   3  11      210.33      272.95     49.55 o
  -5   3  11      257.27      228.58     45.10 o
  -4   3  11      815.48      757.51     73.40 o
  -3   3  11       71.90       61.32     30.11 o
  -2   3  11      748.51      786.54     76.18 o
  -1   3  11       24.86       45.62     27.75 o
   0   3  11       59.13       50.17     36.07 o
   1   3  11       30.03       30.06     25.42 o
   2   3  11      433.92      370.51     64.53 o
   3   3  11      596.01      565.45     75.92 o
   4   3  11       17.05       55.05     34.15 o
   5   3  11       22.37       60.23     42.41 o
   6   3  11      504.17      528.82    101.97 o
   7   3  11       56.00       56.50     42.23 o
 -13   4  11      592.33      727.86    123.28 o
 -12   4  11       21.63       61.61     45.71 o
 -11   4  11      515.23      647.83    109.99 o
 -10   4  11      377.48      295.38     70.79 o
  -9   4  11     1914.50     1747.50    170.00 o
  -8   4  11       86.54       56.75     39.58 o
  -7   4  11      727.65      678.38     98.52 o
  -6   4  11       16.96       37.50     31.12 o
  -5   4  11     1698.72     1852.50     98.93 o
  -4   4  11      103.03      109.66     34.59 o
  -3   4  11       33.18       76.72     31.93 o
  -2   4  11      411.12      458.89     64.31 o
  -1   4  11       54.82       58.19     30.55 o
   0   4  11      501.35      441.52     66.63 o
   1   4  11      589.12      578.11     76.02 o
   2   4  11      197.48      145.08     42.98 o
   3   4  11      435.97      375.22     66.95 o
   4   4  11      329.60      325.10     64.54 o
   5   4  11     1789.08     1664.60    123.88 o
   6   4  11        4.23       18.53     32.23 o
   7   4  11      197.48      151.08     52.22 o
 -13   5  11      842.34      769.68    127.40 o
 -12   5  11      644.70      636.22    124.53 o
 -11   5  11     2088.17     2040.50    163.61 o
 -10   5  11       41.48       97.11     50.14 o
  -9   5  11       26.14       45.41     34.58 o
  -8   5  11      127.88      130.11     47.12 o
  -7   5  11      200.98      310.97     72.95 o
  -6   5  11       16.57        6.09     25.35 o
  -5   5  11       13.41       39.28     25.82 o
  -4   5  11      552.04      618.47     72.58 o
  -3   5  11     2294.91     2338.41    117.71 o
  -2   5  11      346.01      359.76     57.91 o
  -1   5  11     1159.80     1154.75     91.00 o
   0   5  11      283.46      260.71     51.90 o
   1   5  11      101.78       70.23     39.40 o
   2   5  11       94.18       93.22     37.12 o
   3   5  11     2383.17     2293.21    176.97 o
   4   5  11       56.85      149.70     47.98 o
   5   5  11       11.79       52.81     35.14 o
   6   5  11        0.09        6.31     32.70 o
   7   5  11      293.58      363.85     73.67 o
 -12   6  11        6.39       35.52     38.99 o
 -11   6  11       72.96      163.50     61.41 o
 -10   6  11      703.73      694.83    116.60 o
  -9   6  11      624.37      643.64    105.50 o
  -8   6  11      661.43      601.46    101.58 o
  -7   6  11      172.41      102.96     45.59 o
  -6   6  11      562.48      534.84     88.25 o
  -5   6  11      341.79      329.98     56.62 o
  -4   6  11     1639.40     1637.28    101.05 o
  -3   6  11       36.72      111.03     37.87 o
  -2   6  11      246.72      225.99     50.83 o
  -1   6  11       49.45       63.83     30.78 o
   0   6  11      717.92      735.80     87.80 o
   1   6  11      423.09      394.30     64.31 o
   2   6  11     1496.20     1406.83    119.09 o
   3   6  11      812.79      780.03    101.97 o
   4   6  11      505.04      461.95     78.93 o
   5   6  11      485.39      449.64     77.89 o
   6   6  11      255.33      239.27     60.98 o
 -12   7  11      594.97      649.02    116.99 o
 -11   7  11        7.65        4.90     33.60 o
 -10   7  11        9.93       42.91     36.31 o
  -9   7  11        1.21      -17.39     26.56 o
  -8   7  11     2013.98     2087.29    159.09 o
  -7   7  11     1010.85      872.49    119.63 o
  -6   7  11     1783.12     1799.40    134.06 o
  -5   7  11       18.17       26.51     25.58 o
  -4   7  11       94.53      170.89     44.80 o
  -3   7  11       29.22       39.12     29.59 o
  -2   7  11     1604.04     1682.02    107.67 o
  -1   7  11      166.55      192.03     48.56 o
   0   7  11      433.12      445.08     69.32 o
   1   7  11        1.02      -18.00     24.36 o
   2   7  11     2026.08     1825.03    126.87 o
   3   7  11       56.93       58.61     40.44 o
   4   7  11      302.56      320.71     69.56 o
   5   7  11        8.59      -11.60     31.20 o
   6   7  11      108.75      166.79     54.48 o
 -11   8  11       35.24       71.04     45.41 o
 -10   8  11      171.47      195.37     62.97 o
  -9   8  11      506.84      563.02     99.98 o
  -8   8  11        9.31      -38.30     40.11 o
  -7   8  11        1.19       31.81     35.39 o
  -6   8  11       45.83       20.62     43.38 o
  -5   8  11     1705.21     1842.30    128.94 o
  -4   8  11       23.72       -2.57     26.81 o
  -3   8  11      212.97      256.92     54.11 o
  -2   8  11       12.21      -10.72     21.83 o
  -1   8  11     1359.73     1319.12    105.49 o
   0   8  11      149.74      196.18     52.10 o
   1   8  11     1603.33     1708.21    123.10 o
   2   8  11       52.31       57.94     39.39 o
   3   8  11        0.51       -0.36     34.44 o
   4   8  11        0.61      -18.78     28.80 o
   5   8  11      474.72      561.44     88.17 o
 -10   9  11       10.57       51.62     42.96 o
  -9   9  11       32.04       15.89     37.91 o
  -8   9  11       67.50      -13.81     33.93 o
  -7   9  11     1976.19     1844.58    194.96 o
  -6   9  11       14.72       13.30     31.50 o
  -5   9  11        1.20      -28.63     38.48 o
  -4   9  11       36.93       57.35     35.22 o
  -3   9  11        4.80        4.72     28.36 o
  -2   9  11        6.89        8.82     30.55 o
  -1   9  11      590.65      640.30     88.17 o
   0   9  11       76.49       24.51     32.88 o
   1   9  11       17.15       57.02     33.06 o
   2   9  11      268.16      183.42     96.49 o
   3   9  11      555.86      540.35     87.18 o
   4   9  11      339.57      401.22     77.22 o
  -9  10  11      502.32      603.93    115.34 o
  -8  10  11        4.77      -16.99     32.42 o
  -7  10  11       11.17      -22.00     39.53 o
  -6  10  11      165.05      133.19     55.39 o
  -5  10  11        8.27       -2.79     35.68 o
  -4  10  11      675.36      761.99     95.34 o
  -3  10  11       60.35       64.65     38.24 o
  -2  10  11       52.81      109.41     42.76 o
  -1  10  11      245.55      269.61     60.17 o
   0  10  11      566.80      648.95    111.12 o
   1  10  11      252.77      277.50     59.15 o
   2  10  11      172.54      190.07     54.20 o
   3  10  11       66.21       61.59     37.41 o
  -7  11  11        6.56        3.28     63.43 o
  -6  11  11       64.97      144.20     53.32 o
  -5  11  11        5.59       44.62     43.12 o
  -4  11  11       29.37       52.17     36.45 o
  -3  11  11      105.61       90.02     42.59 o
  -2  11  11      857.27      925.50    107.33 o
  -1  11  11       12.94        2.97     27.31 o
   0  11  11      675.03      570.88    107.28 o
   1  11  11       83.23       56.34     34.96 o
  -5  12  11        5.41       12.17     46.48 o
  -4  12  11      289.40      427.95     79.06 o
  -3  12  11       14.24       74.52     44.94 o
  -2  12  11        1.05      -19.81     26.08 o
  -1  12  11        2.56       16.83     73.22 o
 -12   0  12      832.86     1000.43    185.63 o
 -10   0  12      649.99      783.09    152.98 o
  -8   0  12     3231.89     3282.52    242.99 o
  -6   0  12     1799.01     1798.44    171.17 o
  -4   0  12      812.94      755.57    130.13 o
  -2   0  12     1807.55     1841.81    186.09 o
   0   0  12       17.19       26.11     30.55 o
   2   0  12      260.04      312.42     71.62 o
   4   0  12     1343.13     1469.43    136.02 o
   6   0  12      114.89       80.22     67.16 o
 -13   1  12      455.42      433.64    101.44 o
 -12   1  12       11.75       17.01     41.83 o
 -11   1  12       22.17       61.83     43.01 o
 -10   1  12     1221.16     1215.61    125.98 o
  -9   1  12      706.22      776.48    102.35 o
  -8   1  12      553.97      572.57     88.52 o
  -7   1  12      296.64      267.40     58.95 o
  -6   1  12     1223.76     1161.53     99.21 o
  -5   1  12      259.54      338.89     52.97 o
  -4   1  12       78.17      130.52     35.35 o
  -3   1  12      784.96      819.47     78.43 o
  -2   1  12       97.94      108.93     45.75 o
  -1   1  12        1.58      -25.97     25.97 o
   0   1  12      986.69     1012.75     93.58 o
   1   1  12     1204.89      999.67     96.41 o
   2   1  12       17.67       36.38     30.20 o
   3   1  12      102.49       61.57     30.90 o
   4   1  12      104.56      141.95     62.62 o
   5   1  12      382.48      491.33     79.79 o
   6   1  12      218.00      303.72     65.69 o
 -13   2  12      643.64      812.55    128.69 o
 -12   2  12        6.31       56.46     64.83 o
 -11   2  12      737.24      856.86    121.00 o
 -10   2  12      249.05      209.51     61.79 o
  -9   2  12       36.59       86.64     42.11 o
  -8   2  12      127.61      169.67     51.07 o
  -7   2  12     6435.02     6054.80    241.34 o
  -6   2  12      671.01      638.85     91.33 o
  -5   2  12      432.80      431.27     60.86 o
  -4   2  12      196.13      155.64     40.60 o
  -3   2  12      293.47      572.49     83.11 o
  -2   2  12       53.64       31.67     34.51 o
  -1   2  12       50.19       58.55     44.94 o
   0   2  12       17.33        6.94     25.06 o
   1   2  12      434.99      384.29     65.40 o
   2   2  12        1.48       16.61     28.86 o
   3   2  12      511.07      549.70     79.71 o
   4   2  12       23.36        6.36     39.83 o
   5   2  12       63.98        9.55     30.19 o
   6   2  12        4.70       32.14     32.22 o
 -13   3  12       97.21      119.73     53.75 o
 -12   3  12       40.79       50.06     41.24 o
 -11   3  12      158.94      171.72     66.70 o
 -10   3  12     1003.70      875.89    122.16 o
  -9   3  12     1828.67     1866.99    222.01 o
  -8   3  12      297.00      246.01     78.59 o
  -7   3  12       51.82       64.93     38.98 o
  -6   3  12      217.22      152.05     77.42 o
  -5   3  12      418.95      446.92     61.97 o
  -4   3  12     1129.78     1255.03     86.65 o
  -3   3  12      139.41      129.49     39.83 o
  -2   3  12       75.51       79.43     40.58 o
  -1   3  12      186.10      193.23     54.67 o
   0   3  12        6.03       -9.03     31.71 o
   1   3  12      930.46      795.69    109.16 o
   2   3  12       52.39       82.58     48.41 o
   3   3  12       69.61       16.24     50.37 o
   4   3  12      142.88      196.26     61.50 o
   5   3  12      149.67      269.68     76.65 o
   6   3  12      146.05      224.22     58.49 o
 -12   4  12      767.69      890.29    132.07 o
 -11   4  12       82.79       64.18     53.17 o
 -10   4  12      340.99      301.06    105.41 o
  -9   4  12       75.49       92.55     42.35 o
  -8   4  12      613.76      619.17    100.92 o
  -7   4  12      268.61      257.23     66.44 o
  -6   4  12     1884.41     1770.36    127.78 o
  -5   4  12      152.80      171.79     44.13 o
  -4   4  12     1994.28     1827.56    105.55 o
  -3   4  12        1.51        2.90     24.79 o
  -2   4  12     1472.90     1590.52    126.97 o
  -1   4  12        0.27       -5.85     25.23 o
   0   4  12      847.16      721.88     85.76 o
   1   4  12       97.18       85.70     37.87 o
   2   4  12      894.44      988.51    103.16 o
   3   4  12       57.38       55.85     40.83 o
   4   4  12      469.68      486.19     78.18 o
   5   4  12       23.29        6.96     29.78 o
   6   4  12      581.70      545.21     88.07 o
 -12   5  12       14.65       39.10     41.83 o
 -11   5  12       49.93      118.90     60.17 o
 -10   5  12      390.41      576.45    103.37 o
  -9   5  12      233.56      257.99     76.26 o
  -8   5  12      371.24      421.46     87.00 o
  -7   5  12       18.37        5.82     27.85 o
  -6   5  12      892.28      942.06    109.79 o
  -5   5  12      641.54      736.79     80.52 o
  -4   5  12      996.18     1127.54     94.72 o
  -3   5  12        5.00       28.40     26.20 o
  -2   5  12        0.14        9.75     28.12 o
  -1   5  12       81.90       35.28     44.07 o
   0   5  12      250.26      255.61     54.04 o
   1   5  12       60.95       73.82     38.79 o
   2   5  12      215.39      246.14     57.06 o
   3   5  12      211.78      227.25     59.88 o
   4   5  12      272.01      312.57     77.15 o
   5   5  12       23.65       28.44     33.04 o
 -11   6  12      419.16      358.61    126.86 o
 -10   6  12       27.83       15.18     35.68 o
  -9   6  12       49.24       56.41     36.64 o
  -8   6  12      225.32      234.43     68.08 o
  -7   6  12      780.15      934.78    124.22 o
  -6   6  12      327.24      328.32     72.12 o
  -5   6  12       12.92       11.29     26.26 o
  -4   6  12       73.52      133.47     66.38 o
  -3   6  12      644.56      773.16     86.12 o
  -2   6  12      109.67       88.52     36.65 o
  -1   6  12       36.33       52.50     33.95 o
   0   6  12      243.56      192.66     52.51 o
   1   6  12        1.18       12.39     26.40 o
   2   6  12      127.25       55.04     38.81 o
   3   6  12      492.80      441.08     79.55 o
   4   6  12      137.81      132.21     49.93 o
   5   6  12      210.37      255.96     64.80 o
 -11   7  12      459.54      592.54    114.10 o
 -10   7  12       35.84       50.69     42.02 o
  -9   7  12     1305.98     1269.74    149.22 o
  -8   7  12        4.93       24.20     29.73 o
  -7   7  12       64.32        3.09     36.50 o
  -6   7  12      295.35      288.52    120.33 o
  -5   7  12      530.59      749.30    107.48 o
  -4   7  12      813.48      754.80     85.64 o
  -3   7  12      683.38      745.98     86.82 o
  -2   7  12        2.32       21.25     28.44 o
  -1   7  12      219.57      228.92     68.34 o
   0   7  12      180.63      209.36     54.84 o
   1   7  12      541.02      577.22     87.35 o
   2   7  12        0.43      -13.56     24.72 o
   3   7  12       66.74       99.39     46.13 o
   4   7  12       52.36      105.99     44.88 o
 -10   8  12       12.08       57.53     57.83 o
  -9   8  12        7.04      -13.09     29.88 o
  -8   8  12     1301.46     1207.26    146.09 o
  -7   8  12      360.51      402.33     85.85 o
  -6   8  12     1225.71     1256.25    136.29 o
  -5   8  12      498.50      514.20     95.30 o
  -4   8  12      134.36      106.45     43.19 o
  -3   8  12       71.62       55.99     35.38 o
  -2   8  12       19.63       -7.11     26.62 o
  -1   8  12       61.53      130.55     72.53 o
   0   8  12       32.79       27.86     31.44 o
   1   8  12       36.24       41.08     32.36 o
   2   8  12      370.27      395.36     90.00 o
   3   8  12       51.79       36.77     37.73 o
  -9   9  12       28.08       78.50     83.72 o
  -8   9  12      209.57      331.11     84.00 o
  -7   9  12        1.47       60.13     43.04 o
  -6   9  12      898.36     1001.86    174.90 o
  -5   9  12        4.38       -8.19     33.90 o
  -4   9  12      367.72      493.74     78.57 o
  -3   9  12       25.28       15.47     32.43 o
  -2   9  12       31.12       25.30     35.16 o
  -1   9  12       47.13       29.99     41.74 o
   0   9  12      971.62      941.36    130.22 o
   1   9  12        4.96        9.41     25.32 o
   2   9  12      317.22      270.07     64.68 o
  -8  10  12      198.25      212.33     69.77 o
  -7  10  12      215.09      280.84    102.14 o
  -6  10  12      411.35      473.93    100.43 o
  -5  10  12       60.14       55.43     50.76 o
  -4  10  12       21.81       37.75     33.08 o
  -3  10  12      347.89      590.37    103.36 o
  -2  10  12      659.32      643.54     91.79 o
  -1  10  12      299.27      416.86     91.77 o
   0  10  12       15.71       38.70     35.73 o
   1  10  12       61.46       60.63     36.14 o
  -5  11  12      396.28      430.63     97.86 o
  -4  11  12       48.81       28.48     33.28 o
  -3  11  12       27.41       61.24     43.54 o
  -2  11  12        0.42      -22.83     30.02 o
  -1  11  12      571.03      578.03    104.70 o
 -11   0  13      249.84      266.78    101.21 o
  -9   0  13     1681.46     1759.26    192.62 o
  -7   0  13      192.16      206.15     81.15 o
  -5   0  13     2331.55     2223.79    201.95 o
  -3   0  13      530.94      666.02    140.85 o
  -1   0  13      267.82      239.73     97.48 o
   1   0  13       39.76      -41.04     46.17 o
   3   0  13      100.63       92.35     65.76 o
   5   0  13      185.11      442.61    142.72 o
 -12   1  13      592.33      793.35    176.77 o
 -11   1  13      237.66      256.52    102.61 o
 -10   1  13       57.70       78.36     64.83 o
  -9   1  13      166.39      262.58     91.41 o
  -8   1  13     1083.17     1204.24    176.30 o
  -7   1  13     2020.77     1547.51    176.77 o
  -6   1  13     1010.31      934.95    157.41 o
  -5   1  13        0.75       69.45     35.75 o
  -4   1  13      189.87      168.83     43.86 o
  -3   1  13      525.38      720.93    204.98 o
  -2   1  13      725.52      899.31    111.66 o
  -1   1  13     1066.64     1116.41    127.41 o
   0   1  13        0.82      -22.66     22.66 o
   1   1  13      398.73      360.82     66.03 o
   2   1  13      211.89      230.91     59.50 o
   3   1  13      233.84      214.46     52.22 o
   4   1  13      114.83       98.37     40.49 o
   5   1  13       60.51      129.57     47.95 o
 -12   2  13      337.41      439.99     94.89 o
 -11   2  13        0.23       28.28     42.68 o
 -10   2  13     1527.90     1597.70    146.60 o
  -9   2  13       86.07      118.00     46.82 o
  -8   2  13      493.22      553.88     95.53 o
  -7   2  13       41.24      123.94     49.06 o
  -6   2  13     3129.29     3075.33    173.30 o
  -5   2  13       40.00       78.05     31.02 o
  -4   2  13     1418.56     1585.13    100.09 o
  -3   2  13       24.95       96.08     67.16 o
  -2   2  13      107.16      149.23     53.89 o
  -1   2  13       19.22       57.28     39.98 o
   0   2  13      836.86      836.34     92.70 o
   1   2  13        0.38       24.86     29.00 o
   2   2  13      327.53      390.63     70.69 o
   3   2  13        1.38      -24.12     25.87 o
   4   2  13      337.04      346.49     65.20 o
   5   2  13        7.86       30.70     33.06 o
 -12   3  13       56.52      119.69     57.46 o
 -11   3  13      692.22      668.12    114.53 o
 -10   3  13        1.17       28.87     38.01 o
  -9   3  13      186.34      195.78     62.55 o
  -8   3  13      197.21      220.90     62.72 o
  -7   3  13      326.95      419.65     78.46 o
  -6   3  13      137.28      159.04     79.29 o
  -5   3  13     2274.65     2224.60    117.83 o
  -4   3  13       16.20       55.48     30.19 o
  -3   3  13      913.70     1016.64    115.64 o
  -2   3  13      114.59      158.51     53.45 o
  -1   3  13        3.96       28.65     29.92 o
   0   3  13      405.05      380.79     66.23 o
   1   3  13        0.66       -0.77     33.14 o
   2   3  13       35.27       69.52     52.39 o
   3   3  13      291.68      228.86     71.33 o
   4   3  13       61.34      117.39     44.90 o
   5   3  13       35.18        6.91     30.70 o
 -11   4  13      567.79      762.96    123.00 o
 -10   4  13       91.72      105.42     44.58 o
  -9   4  13      656.70      568.77    102.11 o
  -8   4  13        0.13       47.60     37.74 o
  -7   4  13      411.94      520.80    100.28 o
  -6   4  13      192.93      268.65    101.21 o
  -5   4  13     3064.13     3111.62    140.55 o
  -4   4  13       60.60       66.96     31.85 o
  -3   4  13      192.67      184.94     56.57 o
  -2   4  13        7.26        0.41     29.41 o
  -1   4  13       99.51       66.06     42.29 o
   0   4  13       39.85       66.04     37.09 o
   1   4  13      109.82      103.13     42.97 o
   2   4  13        3.36        8.32     26.42 o
   3   4  13       57.85       84.14     45.14 o
   4   4  13       40.55       39.54     32.84 o
 -11   5  13      245.02      342.13     85.93 o
 -10   5  13        6.40       34.51     40.23 o
  -9   5  13       12.28        7.68     28.88 o
  -8   5  13       23.23       -4.96     33.13 o
  -7   5  13     1192.72     1193.80    136.08 o
  -6   5  13        3.22       -0.93     44.77 o
  -5   5  13       71.90       73.03     37.38 o
  -4   5  13      115.33      119.54     40.86 o
  -3   5  13      530.95      624.78     99.97 o
  -2   5  13      190.30      247.93     66.12 o
  -1   5  13       28.14       55.09     39.78 o
   0   5  13      338.33      354.48     65.03 o
   1   5  13       90.54       82.17     34.70 o
   2   5  13        9.68       49.40     33.25 o
   3   5  13      134.54      150.99     63.40 o
   4   5  13       10.41       23.72     31.07 o
 -10   6  13      282.17      454.91     97.38 o
  -9   6  13       78.29       62.45     45.59 o
  -8   6  13      211.50      248.85     68.09 o
  -7   6  13        0.66       23.86     33.92 o
  -6   6  13      607.77      674.88    157.64 o
  -5   6  13      672.96      667.63    104.31 o
  -4   6  13      626.10      832.64     90.94 o
  -3   6  13      172.52      149.37     63.90 o
  -2   6  13        0.32       -9.46     34.98 o
  -1   6  13      752.84      602.98    105.35 o
   0   6  13      163.12      202.17     53.73 o
   1   6  13      131.18      169.79     47.27 o
   2   6  13      383.15      320.53     67.15 o
   3   6  13       10.46      -19.07     28.49 o
 -10   7  13        7.62        0.19     39.08 o
  -9   7  13      172.86      114.67     53.90 o
  -8   7  13      880.69      847.66    127.74 o
  -7   7  13      547.66      521.22    101.56 o
  -6   7  13      400.18      450.08    134.32 o
  -5   7  13       46.57       69.47     44.14 o
  -4   7  13      488.15      554.61     77.92 o
  -3   7  13        0.97        8.05     40.65 o
  -2   7  13      612.89      559.65    101.14 o
  -1   7  13     1017.64      929.68    127.29 o
   0   7  13      695.64      565.23    100.95 o
   1   7  13        0.15       20.01     29.51 o
   2   7  13      511.94      543.73     85.19 o
   3   7  13       31.31       31.84     39.99 o
  -9   8  13      737.24      660.58    115.70 o
  -8   8  13       19.98       61.94     42.59 o
  -7   8  13       50.37       55.24     45.67 o
  -6   8  13      207.43      278.91    109.60 o
  -5   8  13      267.65      393.24     90.18 o
  -4   8  13      552.49      635.81     87.00 o
  -3   8  13      147.26       90.55     38.35 o
  -2   8  13       12.03       27.53     33.84 o
  -1   8  13      204.91      223.27     72.20 o
   0   8  13      148.71      142.79     51.59 o
   1   8  13      217.16      282.07     62.69 o
   2   8  13       96.79       94.46     49.41 o
  -7   9  13      461.85      535.76    107.66 o
  -6   9  13       56.63       86.28     81.15 o
  -5   9  13        6.74       -8.98     40.34 o
  -4   9  13       22.15       70.11     38.20 o
  -3   9  13      440.14      616.96     89.03 o
  -2   9  13        4.02       80.26     39.93 o
  -1   9  13      271.66      279.47     69.85 o
   0   9  13        6.79       51.43     38.24 o
  -5  10  13      270.29      312.76     89.98 o
  -4  10  13      409.23      552.12     86.66 o
  -3  10  13       63.94      115.60     46.84 o
  -2  10  13       84.87      113.40     49.13 o
  -4   0  14     1833.87     1804.97    193.09 o
  -2   0  14     1682.96     1532.59    191.69 o
   0   0  14       87.44       66.23     75.09 o
   2   0  14      218.68      319.48    124.53 o
   4   0  14      491.35      325.08    126.39 o
 -11   1  14      649.87      554.55    142.72 o
 -10   1  14      207.75      304.56    103.07 o
  -9   1  14       63.71       59.67     36.29 o
  -8   1  14      200.03      238.33     62.99 o
  -7   1  14       18.46       85.33     38.87 o
  -6   1  14      370.76      424.14     81.11 o
  -5   1  14     1209.95     1381.76    118.41 o
  -4   1  14      101.86      105.20     44.56 o
  -3   1  14       74.02       85.84     47.98 o
  -2   1  14        6.13        2.71     39.57 o
  -1   1  14      648.54      662.82    111.31 o
   0   1  14      697.48      707.81    117.32 o
   1   1  14       80.60       34.62     42.66 o
   2   1  14        0.17       34.21     47.61 o
   3   1  14        4.75      -11.97     34.70 o
   4   1  14       25.36       93.65     58.37 o
 -11   2  14        6.56       53.69     41.97 o
 -10   2  14      199.73      232.24     67.70 o
  -9   2  14      439.24      405.19     87.27 o
  -8   2  14      568.17      636.22    104.38 o
  -7   2  14      656.84      722.25    105.33 o
  -6   2  14       98.31      153.67     63.43 o
  -5   2  14       78.27       93.95     44.76 o
  -4   2  14      196.00      189.14     58.29 o
  -3   2  14      917.22     1067.95    123.14 o
  -2   2  14      801.02      753.24    160.91 o
  -1   2  14      127.85       78.98     58.77 o
   0   2  14       75.98       39.86     34.81 o
   1   2  14        2.19       11.82     33.04 o
   2   2  14        9.89       25.87     35.15 o
   3   2  14      236.38      354.49     70.55 o
 -11   3  14      313.10      350.37     84.93 o
 -10   3  14       23.47       46.44     41.50 o
  -9   3  14     1168.42     1118.08    152.28 o
  -8   3  14        0.70       -9.29     31.14 o
  -7   3  14        7.84       25.41     42.91 o
  -6   3  14       97.40       96.54     65.30 o
  -5   3  14     2552.38     2791.40    236.46 o
  -4   3  14      782.44      715.29    104.28 o
  -3   3  14      291.68      260.19     66.11 o
  -2   3  14      603.16      707.60    111.09 o
  -1   3  14      573.27      623.95    135.02 o
   0   3  14       11.06       36.48     32.72 o
   1   3  14      484.86      497.14     77.74 o
   2   3  14       57.82       85.88     36.19 o
   3   3  14       31.44       36.59     34.29 o
 -10   4  14      127.34      117.05     52.08 o
  -9   4  14        2.64       57.44     42.76 o
  -8   4  14      334.67      397.88     85.25 o
  -7   4  14      662.01      625.25    105.92 o
  -6   4  14        2.63       66.70     68.09 o
  -5   4  14       21.75       43.03     37.76 o
  -4   4  14     1215.90     1252.31    131.58 o
  -3   4  14      153.11      103.66     51.75 o
  -2   4  14      651.42      673.08    122.66 o
  -1   4  14      834.69      765.77    172.80 o
   0   4  14        3.22       13.99     27.21 o
   1   4  14       12.56        6.03     30.02 o
   2   4  14      552.24      536.94     84.26 o
   3   4  14       14.40       15.89     43.31 o
 -10   5  14      127.08      108.27     53.24 o
  -9   5  14       75.57      105.62     55.23 o
  -8   5  14        6.22       -6.25     32.24 o
  -7   5  14        9.29       26.47     37.35 o
  -6   5  14     1046.04     1243.42    197.29 o
  -5   5  14      589.48      574.90     96.46 o
  -4   5  14     2125.21     1997.43    163.01 o
  -3   5  14       55.64       53.14     43.22 o
  -2   5  14       15.39       41.25     40.34 o
  -1   5  14      112.15      142.25     53.67 o
   0   5  14      116.32      169.19     79.05 o
   1   5  14       18.16        7.47     38.14 o
   2   5  14      114.71       60.08     40.26 o
  -9   6  14       59.86      106.91     53.79 o
  -8   6  14        0.87       42.90     37.38 o
  -7   6  14      725.74      838.06    125.32 o
  -6   6  14      136.19       90.48     78.82 o
  -5   6  14        0.00       23.46     40.09 o
  -4   6  14      151.39      138.52     55.37 o
  -3   6  14      399.26      431.64     92.04 o
  -2   6  14      129.69      123.17     48.50 o
  -1   6  14      704.38      701.06    113.58 o
   0   6  14        2.01      -10.41     32.70 o
   1   6  14        1.34      -16.59     29.19 o
  -8   7  14      243.94      175.21     64.64 o
  -7   7  14       12.21       69.65     72.29 o
  -6   7  14        0.58       28.92     54.57 o
  -5   7  14      745.30      868.12    124.46 o
  -4   7  14       81.27       71.89     44.23 o
  -3   7  14       44.11      139.79     51.05 o
  -2   7  14        2.43       13.63     35.14 o
  -1   7  14      447.38      584.11    127.56 o
   0   7  14      341.11      338.82     83.04 o
   1   7  14       33.43       92.69     57.60 o
  -7   8  14      441.79      651.84    118.69 o
  -6   8  14      262.65      322.75    124.06 o
  -5   8  14       43.65       28.52     40.32 o
  -4   8  14       87.79      230.76     68.76 o
  -3   8  14      542.58      536.61    121.96 o
  -2   8  14      347.35      449.51    133.86 o
  -1   8  14      119.64       56.78     43.61 o
  -7   0  15        1.08       89.55     58.77 o
  -3   0  15        3.46       23.79     54.10 o
  -1   0  15      231.05      249.06     97.48 o
   1   0  15      663.95      595.59    164.64 o
 -10   1  15      398.43      428.62    126.86 o
  -9   1  15       37.36      114.73     67.16 o
  -8   1  15       81.44      141.32     73.69 o
  -7   1  15      397.24      429.55    116.60 o
  -4   1  15      326.09      315.29    112.87 o
  -3   1  15      490.11      493.13     94.92 o
  -2   1  15      126.33      102.48     57.03 o
  -1   1  15       61.33       53.91     43.82 o
   0   1  15       96.36       68.45     57.69 o
   1   1  15      349.56      341.24     86.99 o
   2   1  15       30.94       52.65     45.01 o
 -10   2  15      173.99      318.03     81.89 o
  -9   2  15      116.49       96.26     51.61 o
  -8   2  15        7.56       55.62     43.11 o
  -7   2  15       72.61      130.65     52.95 o
  -6   2  15       37.24       92.25     49.28 o
  -4   2  15       39.68       17.43     39.89 o
  -3   2  15       11.28       33.93     35.97 o
  -2   2  15      816.76      657.62    161.37 o
  -1   2  15       94.88       86.28     73.22 o
   0   2  15      777.17      851.00    131.87 o
   1   2  15        5.67      -14.53     37.40 o
  -9   3  15       44.00      120.54     54.70 o
  -8   3  15      153.39      231.59     67.16 o
  -7   3  15      780.54      597.67    117.77 o
  -6   3  15      306.80      299.43    108.67 o
  -5   3  15       37.84       60.63     60.17 o
  -4   3  15      595.37      658.18    105.52 o
  -3   3  15      876.87      983.76    128.52 o
  -2   3  15     1050.14     1160.25    140.79 o
  -1   3  15        1.05       40.80     43.69 o
   0   3  15        4.27        2.08     42.44 o
   1   3  15       15.87        9.35     27.39 o
  -9   4  15        3.60       77.09     45.28 o
  -8   4  15       21.17        7.72     38.89 o
  -7   4  15      242.73      246.08     83.02 o
  -6   4  15      338.50      310.62    108.20 o
  -5   4  15      401.73      627.77    148.32 o
  -4   4  15      146.18      156.49     54.97 o
  -3   4  15      187.89      241.56     70.46 o
  -2   4  15       14.04       14.31     32.74 o
  -1   4  15      233.16      286.06     76.94 o
   0   4  15      132.08      120.80     53.56 o
   1   4  15      267.17      180.20     49.88 o
  -8   5  15        3.58       40.59     41.51 o
  -7   5  15      440.49      463.95     97.91 o
  -6   5  15       29.53       85.35     72.29 o
  -5   5  15        2.76       56.43     52.70 o
  -4   5  15       65.34       37.43     40.68 o
  -3   5  15     1739.32     1692.11    154.50 o
  -2   5  15      183.39      259.28     72.78 o
  -1   5  15        8.58      -11.42     34.28 o
   0   5  15       48.34       77.81     68.33 o
  -7   6  15        0.46      -33.35     35.92 o
  -6   6  15      603.41      597.92    152.05 o
  -5   6  15      354.76      385.25    114.73 o
  -4   6  15      286.99      297.10     78.16 o
  -3   6  15        1.78       37.61     38.12 o
  -2   6  15       89.29      104.75     51.21 o
  -1   6  15      386.24      250.32     72.26 o
  -5   7  15       17.98       35.91     45.71 o
  -4   7  15      147.01      131.52     75.09 o
  -8   0  16      306.15      547.55    136.66 o
  -4   0  16      404.68      536.83    140.85 o
  -2   0  16      146.79      259.32    105.87 o
  -4   1  16      113.35       60.63     73.69 o
  -3   1  16       10.15       29.12     41.55 o
  -2   1  16       84.88      136.74     92.58 o
  -1   1  16      151.10      216.64     71.54 o
  -4   2  16      214.22      146.70     61.74 o
  -3   2  16      613.56      730.31    117.47 o
  -2   2  16       27.94       -5.89     34.28 o
  -1   2  16       63.88      125.19     66.00 o
  -7   3  16      563.08      603.99    150.65 o
  -4   3  16       17.49       18.22     39.00 o
  -3   3  16      242.80      206.24     66.23 o
  -2   3  16       68.31       76.28     44.51 o
  -4   4  16        3.18       13.99     53.64 o
  -3   4  16        7.99       -2.29     34.88 o
 
